# Supplementary material for: DNA methylation molecular subtypes for prognosis prediction in lung adenocarcinoma
Source: BMC Pulm Med. 2022 Apr 7;22:133. doi: 10.1186/s12890-022-01924-0 (PMC8991665; doi:10.1186/s12890-022-01924-0)
Supplement: Supplementary file 4 — Additional file 4. Table S1: The univariate Cox regression shown 1103 CpG sites were identified as potential DNA methylation biomarkers for OS in LUAD patients. Table S2: The multivariate Cox regression analysis of the 864 methylation sites with T, N, M, stage, gender, and age as covariates recognized 205 independent prognosis-related CpG sites. Table S3: The genomic annotation of the above 205 CpG sites was used to identify overall 237 corresponding promoter genes. Table S4: The functional enrichment analysis of these 237 genes. Table S5: The differences expression among the 7 clusters. [file 12890_2022_1924_MOESM4_ESM.xlsx]

## Sheet: Table S1
id	HR	HR.95L	HR.95H	pvalue
cg00043004	0.0604373	0.00676946	0.539581	0.0119938
cg00071250	44.39	4.69262	419.909	0.000938126
cg00076645	551.704	1.66413	182905	0.0330101
cg00091693	0.154727	0.0249722	0.958689	0.044931
cg00133909	8.90579e-05	2.69928e-08	0.293831	0.0240541
cg00134539	14.6343	1.43492	149.251	0.0235289
cg00145118	0.143159	0.030282	0.676784	0.0141849
cg00176210	9.02394	1.75718	46.3422	0.00840806
cg00207534	3527.94	6.43892	1.93299e+06	0.0111236
cg00226923	16.1468	2.14164	121.738	0.00695799
cg00256074	0.0264441	0.00105084	0.665457	0.0272825
cg00283535	0.100605	0.0176711	0.572764	0.00965467
cg00293409	16.9408	1.27531	225.036	0.0320136
cg00298357	405.331	1.91856	85633.6	0.0279115
cg00350296	14.3137	3.39146	60.4107	0.000292039
cg00396894	6.42337	1.10836	37.226	0.0380123
cg00398048	8.49738	1.35588	53.2535	0.0223073
cg00420568	65.2355	1.11608	3813.07	0.0441281
cg00515905	0.208724	0.0461735	0.943525	0.0418017
cg00519208	0.109619	0.0247752	0.485011	0.00357301
cg00577167	4.81108	1.20181	19.2596	0.0264378
cg00600684	0.00151853	1.01653e-05	0.226842	0.0110621
cg00615377	0.0467024	0.00352829	0.618177	0.0200756
cg00619207	5.17975	1.14551	23.4218	0.0326453
cg00729275	5.61338	1.18439	26.6044	0.0297699
cg00754617	24.9811	1.33685	466.811	0.0312159
cg00796728	1.19591e-05	1.95987e-10	0.729742	0.0437995
cg00804048	65955.9	2.32099	1.87428e+09	0.0339309
cg00804392	4.75922	1.22788	18.4466	0.024011
cg00840516	9.80395	1.19917	80.1531	0.033222
cg00882451	109.531	1.47851	8114.22	0.0325179
cg00884529	61467.8	7.89859	4.78349e+08	0.0158625
cg00895324	0.245628	0.0707986	0.852181	0.0269677
cg00935388	177.186	1.71469	18309.4	0.0286814
cg00986320	193.228	4.44367	8402.31	0.0062405
cg01026744	5.62591	1.14242	27.7051	0.0336989
cg01027739	19.8088	2.64228	148.504	0.00366892
cg01043831	8.58088	1.72821	42.6055	0.00856087
cg01044722	3.25387e+06	12.8485	8.24037e+11	0.0181685
cg01103836	8.84443e+07	357.159	2.19017e+13	0.00388187
cg01110312	0.0964312	0.0186326	0.499069	0.00529377
cg01127428	36234.1	1.78723	7.34606e+08	0.0380122
cg01143454	0.187903	0.0390501	0.904161	0.0370104
cg01148741	8.12976	1.35774	48.6785	0.0217398
cg01169610	4.62908	1.33584	16.0411	0.0156653
cg01195053	44.7169	3.096	645.865	0.00527946
cg01228636	9.96865	1.23105	80.7228	0.0311812
cg01244871	4.47993e-12	9.24785e-22	0.0217021	0.0216416
cg01282074	0.0545053	0.00334957	0.886927	0.0409265
cg01299496	1.68542e+09	4600.88	617414317087445	0.001153
cg01305547	0.00334677	3.01723e-05	0.37123	0.0176719
cg01337047	4.49604	1.02129	19.793	0.0468312
cg01413516	11.8933	1.29293	109.403	0.0287513
cg01441777	0.148851	0.0237117	0.934414	0.0421191
cg01468868	3.87251	1.19704	12.5279	0.0238086
cg01511567	22.9962	1.94308	272.158	0.0128882
cg01525376	18.733	2.28097	153.85	0.00638168
cg01567482	10.19	1.03998	99.8435	0.0461924
cg01615704	0.0530179	0.00468554	0.599909	0.0176559
cg01643624	21.0781	1.41363	314.288	0.0270321
cg01644850	12.5933	1.14365	138.67	0.038487
cg01653445	0.0209399	0.00047945	0.91455	0.0448223
cg01656216	0.161025	0.0319214	0.812275	0.0269819
cg01657408	21974.5	2.31833	2.08288e+08	0.0323594
cg01727899	0.119854	0.0198572	0.72341	0.0207244
cg01731685	57.4861	1.34904	2449.64	0.0343148
cg01739167	21.7638	2.64819	178.863	0.00415496
cg01820777	47.9652	3.67018	626.852	0.00316257
cg01833398	8.65676e-10	9.29046e-19	0.806628	0.0476634
cg01840268	38.3624	3.38766	434.423	0.00322609
cg01888566	9.6131	1.08217	85.3948	0.0422726
cg01910481	0.189717	0.0367225	0.980119	0.0472634
cg01946401	4.47927	1.55066	12.9389	0.00559713
cg01962969	49.9159	1.37257	1815.28	0.0329509
cg01968793	0.15811	0.0358564	0.697191	0.0148335
cg01985396	5.42154	1.04261	28.1919	0.044477
cg01986577	0.0697599	0.00506984	0.959882	0.0465278
cg01993411	3.87786e-08	7.23792e-15	0.207764	0.0308706
cg01993576	6.08609	1.0785	34.3443	0.0407994
cg01994328	2.20602e-13	1.28805e-25	0.377821	0.0425922
cg02029926	0.217198	0.0475911	0.991256	0.0486893
cg02043083	252.461	3.51047	18156.1	0.0112248
cg02077702	14.4903	1.58421	132.539	0.0179149
cg02082342	5.63232	1.28908	24.609	0.0215916
cg02089348	0.10052	0.0115326	0.876141	0.0375567
cg02096633	1.16048e-06	2.90297e-11	0.0463907	0.0114731
cg02100848	0.104719	0.0182108	0.602174	0.0114628
cg02104644	7.15767	1.19241	42.9651	0.0313645
cg02224164	0.115429	0.0239308	0.556763	0.00715768
cg02225847	0.0530691	0.00305357	0.922308	0.0438544
cg02265318	0.0283806	0.000830116	0.970296	0.0480758
cg02273078	6.46293e+07	63.7128	6.55591e+13	0.0108117
cg02324920	48.189	5.23399	443.673	0.000623249
cg02385474	9.60259	1.61819	56.9834	0.0127846
cg02417264	0.0842993	0.00822831	0.86365	0.037211
cg02471507	4.15321e-06	2.19387e-11	0.786245	0.045635
cg02516388	1022.27	1.87085	558586	0.0311828
cg02528468	7.63496e+08	483.789	1204916849253100	0.00497112
cg02555579	18.2786	1.61283	207.156	0.0189834
cg02566518	16.4764	1.31215	206.891	0.0299768
cg02589695	11.5183	1.50039	88.4248	0.0187679
cg02756845	0.0604511	0.0059578	0.61337	0.0176248
cg02774160	7.16889	1.80761	28.4315	0.00507642
cg02792677	1.4496e-10	2.26191e-20	0.929008	0.0492576
cg02829654	10.2761	2.73841	38.5621	0.000554441
cg02849695	0.0994659	0.0107953	0.916457	0.0416539
cg02862835	2811.38	2.74218	2.88232e+06	0.0247583
cg02909790	4.77695	1.74892	13.0476	0.0022858
cg02941816	103.257	6.12963	1739.42	0.00128948
cg02949544	51980	10.2975	2.62387e+08	0.0125611
cg02988947	5.29842	1.31076	21.4176	0.0193008
cg02989940	0.203875	0.0488678	0.850561	0.0291052
cg03003256	15.7722	2.6544	93.7173	0.00241611
cg03041841	0.0074107	6.99475e-05	0.785139	0.0392421
cg03055440	4.00232	1.16508	13.7488	0.0276209
cg03070194	32.6194	3.52909	301.501	0.00213088
cg03082060	9.84523	1.85509	52.2501	0.00723997
cg03087937	7.0147	2.03807	24.1434	0.00200828
cg03112433	4.91547	1.49084	16.2069	0.00889658
cg03140096	1.07342e+11	170.702	6.74997e+19	0.0140018
cg03160637	0.000133177	4.09757e-08	0.432842	0.0305469
cg03234661	172.398	1.04753	28372.3	0.0479514
cg03247626	1950.42	1.00266	3.79404e+06	0.0499197
cg03251079	0.0127352	0.000327739	0.494857	0.0194549
cg03257423	0.0661183	0.00734593	0.595108	0.0153965
cg03262773	47.7525	1.88076	1212.44	0.0191423
cg03301801	8.32633	1.70774	40.5963	0.00874027
cg03332113	8.46127e-10	4.97716e-18	0.143843	0.0307339
cg03382346	0.0142575	0.00131014	0.155157	0.000483312
cg03395898	18.5094	2.21686	154.541	0.00703457
cg03439703	5.53812	1.21237	25.2983	0.0272145
cg03454353	0.216863	0.0521406	0.90198	0.0355687
cg03476195	4.55894	1.20667	17.2242	0.0252883
cg03483654	0.00342663	6.90026e-05	0.170165	0.00438845
cg03533858	0.0841035	0.0164398	0.43026	0.0029529
cg03554552	0.0393998	0.00230451	0.67361	0.0255659
cg03557698	9095.98	6.77865	1.22055e+07	0.0131089
cg03570766	337.704	1.09349	104294	0.0465338
cg03582451	0.0238881	0.000744661	0.766308	0.0348253
cg03583857	7.40903	1.24839	43.9717	0.0275152
cg03625911	6.63653	1.04407	42.1846	0.0448921
cg03630088	4.27297	1.21156	15.0701	0.0239217
cg03640148	6.97679	1.20621	40.3541	0.0300575
cg03642518	10.7282	2.58016	44.6075	0.00109996
cg03660451	0.0333575	0.002207	0.504179	0.014119
cg03699566	6.09781	1.77054	21.001	0.00416483
cg03716937	0.159888	0.0264572	0.966253	0.0457854
cg03762535	4.17056	1.10669	15.7168	0.0348816
cg03764585	11.2036	1.5395	81.5332	0.0170316
cg03804500	0.039667	0.00226344	0.695168	0.0271868
cg03890877	97.7456	1.46334	6529.04	0.0325523
cg03940966	150.069	1.17272	19204	0.0429367
cg03992230	4.37967e-11	2.38189e-20	0.0805308	0.0284218
cg04004861	34861.6	13.0714	9.29761e+07	0.00936073
cg04039397	3.76351	1.19459	11.8568	0.0235962
cg04047710	1.82324e-10	2.74139e-19	0.12126	0.0305018
cg04086834	4.05203	1.12666	14.5731	0.0321466
cg04126816	13.1637	1.34223	129.1	0.0269228
cg04135543	1.55293e-08	3.20472e-16	0.752515	0.0464308
cg04154812	18079.4	6.05367	5.39942e+07	0.0163496
cg04182865	0.114971	0.0140099	0.943503	0.0439974
cg04184278	0.184286	0.0348977	0.973165	0.0463708
cg04206644	9.02173e-09	1.12454e-16	0.723778	0.0460673
cg04228628	43217.1	27.7058	6.74125e+07	0.00443507
cg04275881	6.22936	1.04801	37.0273	0.0442698
cg04298323	10.421	1.03773	104.649	0.0464332
cg04341806	13.2471	1.58787	110.517	0.0169785
cg04356968	10833.3	25.145	4.66731e+06	0.00268281
cg04389838	16.9465	1.74593	164.487	0.0146649
cg04436474	24026.4	12.0381	4.79532e+07	0.00927593
cg04439215	0.125351	0.0254743	0.616809	0.0106401
cg04444006	119.555	1.39453	10249.6	0.0351699
cg04451770	5.43462	1.25778	23.482	0.0233829
cg04461802	0.0128887	0.000177413	0.936344	0.0465861
cg04498511	0.00587837	3.81946e-05	0.904715	0.0456156
cg04511534	8.12324	1.63429	40.3765	0.0104562
cg04558861	185.026	8.68973	3939.65	0.000821089
cg04563996	0.198374	0.0419788	0.937431	0.0412003
cg04569233	7.07671	1.40832	35.56	0.0175182
cg04569804	14.0637	1.299	152.262	0.0296146
cg04575343	274369	36.7972	2.04577e+09	0.00591502
cg04590978	67.2286	1.10476	4091.09	0.0446973
cg04632671	0.0567831	0.00359508	0.89687	0.0416233
cg04637372	4.82405	1.2112	19.2135	0.025634
cg04677163	6.68022e-07	6.77162e-13	0.659006	0.0434681
cg04683119	1683.12	1.87882	1.5078e+06	0.0322101
cg04745805	4.70802	1.22766	18.055	0.0238806
cg04770504	0.210411	0.0458437	0.965729	0.0449826
cg04780126	1.51997e-11	1.03673e-21	0.222846	0.0370091
cg04809136	29143	13.6515	6.2214e+07	0.00858293
cg04849025	199142	26.2546	1.51049e+09	0.00743118
cg04862249	6.65101	1.87595	23.5806	0.00334412
cg04887278	0.00917282	0.000129542	0.649525	0.0308892
cg04893119	0.13987	0.0359025	0.544912	0.00458272
cg04945541	0.261787	0.0766025	0.894654	0.032557
cg04959837	4.52962e-05	2.47464e-09	0.82911	0.0457832
cg04983977	90.6338	4.79488	1713.18	0.00265376
cg04991214	0.20768	0.0534379	0.807123	0.0232473
cg05000446	0.197847	0.0464868	0.842032	0.0283333
cg05050341	70.8485	2.4552	2044.44	0.0130081
cg05091653	34.0142	2.10075	550.74	0.013048
cg05120641	111.016	1.70158	7243.05	0.0271525
cg05135288	18.9517	2.62569	136.79	0.00353185
cg05139924	4.82814e-08	3.07844e-14	0.0757232	0.0206389
cg05159188	4.9564	1.67899	14.6314	0.00375303
cg05170326	1.36957e+08	61.131	306836272342050	0.0120296
cg05185584	6.2186	1.38697	27.8817	0.0169738
cg05221264	1107.45	11.6992	104832	0.0025331
cg05232067	4.26208e-09	1.47956e-16	0.122775	0.0278567
cg05256043	8.0786	1.74937	37.3069	0.00744167
cg05280555	887.244	15.8642	49621.4	0.000945592
cg05284724	25281.3	10.0856	6.33722e+07	0.0111262
cg05333568	0.152574	0.0267973	0.868705	0.0341269
cg05406101	0.236118	0.0815896	0.68332	0.00776058
cg05439368	6.90154	1.37496	34.642	0.0189353
cg05442902	22.1957	2.35074	209.572	0.00680754
cg05445326	0.101738	0.0336705	0.307412	5.10628e-05
cg05526376	2.79669e+07	31.5201	2.48143e+13	0.0141368
cg05556020	3.8458	1.09245	13.5385	0.0359342
cg05556202	0.0743104	0.0180438	0.306035	0.000318803
cg05564251	8.99316	1.36615	59.2005	0.0223444
cg05564657	38.5554	1.29495	1147.94	0.0349237
cg05588972	548.263	18.4017	16335.1	0.000270863
cg05590294	3.44563	1.00613	11.8	0.0488727
cg05590982	3.6303	1.0166	12.9639	0.0471091
cg05641882	0.00406535	8.7451e-05	0.188987	0.00494609
cg05728656	2.89388e-11	9.71295e-21	0.0862204	0.0292456
cg05755779	0.0336824	0.00205455	0.552191	0.0174959
cg05764376	0.00809542	8.72952e-05	0.750737	0.0371588
cg05779272	184.221	17.1875	1974.54	1.63155e-05
cg05795313	0.0270024	0.00102121	0.713987	0.0306503
cg05807991	0.0389482	0.00323055	0.469567	0.0106159
cg05861567	5.70651	1.38016	23.5945	0.0161783
cg05877109	0.00797457	0.000133318	0.477009	0.0206363
cg05887405	7.12944	2.04645	24.8377	0.00203909
cg05890019	0.0156562	0.000402687	0.608701	0.0260294
cg05903630	1.63778e-08	1.83259e-15	0.146367	0.0281438
cg05927159	197356	2.93714	1.3261e+10	0.0315593
cg05936800	11.0879	1.68832	72.8184	0.0122326
cg05949173	0.105993	0.0252316	0.445255	0.00217775
cg06037693	30.4912	1.02231	909.421	0.0485294
cg06051311	0.284801	0.0846827	0.957829	0.0423983
cg06059810	0.0943606	0.00914032	0.974138	0.0474834
cg06071083	38.5465	1.79296	828.703	0.01965
cg06189133	5.28702	1.07243	26.0647	0.0407686
cg06189653	8.9355	1.61063	49.5727	0.0122391
cg06191990	1850.01	2.80312	1.22098e+06	0.0231387
cg06204948	14.8055	1.90025	115.354	0.0100864
cg06214007	4.48786	1.32188	15.2366	0.0160655
cg06220958	23.352	2.11193	258.207	0.0101783
cg06224510	4.41539	1.0277	18.9703	0.0458584
cg06243556	5.1033	1.07813	24.1563	0.0398978
cg06305609	4.93834	1.24035	19.6616	0.0234813
cg06334284	8.07799e-12	8.43518e-19	7.73593e-05	0.00184408
cg06335889	31902	8.53318	1.19268e+08	0.0134824
cg06352750	7.13419	1.59081	31.9943	0.0102791
cg06391468	0.151764	0.0241141	0.955143	0.0445517
cg06392589	0.105623	0.0194228	0.574391	0.00927701
cg06397510	8.26711e-05	2.86408e-08	0.238628	0.0207543
cg06429195	3573.64	1.88547	6.77332e+06	0.0336152
cg06444781	0.204915	0.0537053	0.781865	0.0203338
cg06454226	0.134302	0.0285844	0.631012	0.0109838
cg06459066	7.23282e+06	12.4056	4.21695e+12	0.0197153
cg06466479	0.02016	0.00146377	0.277658	0.00352801
cg06493930	0.132019	0.0362619	0.480644	0.00213194
cg06495924	492229	82.3734	2.94136e+09	0.00313411
cg06510830	10372.3	8.39925	1.28089e+07	0.0108999
cg06513075	3.18711e-05	1.25046e-09	0.812315	0.0454874
cg06546607	8.73699	1.95547	39.0367	0.0045393
cg06589885	6.40779	1.04988	39.1091	0.0441455
cg06594008	8.56845	1.55329	47.2665	0.0136866
cg06625414	1.25302e-05	3.86499e-10	0.406228	0.0331753
cg06640279	24.2976	4.43288	133.18	0.000237496
cg06641503	0.0833997	0.0126581	0.54949	0.00981082
cg06650260	3.608	1.24017	10.4967	0.0185222
cg06731484	9.3955	2.18452	40.4095	0.00261437
cg06734812	0.155572	0.033433	0.723916	0.0177017
cg06771126	14.8474	1.44678	152.37	0.0231559
cg06776256	0.00813708	9.49298e-05	0.697485	0.0341237
cg06811800	0.161503	0.0337184	0.773564	0.0225364
cg06890553	0.000948086	8.18014e-06	0.109884	0.00409629
cg06946880	4.35569	1.07701	17.6155	0.0390153
cg06971096	0.193357	0.0568048	0.658165	0.00855671
cg07020407	1.21158e-10	4.61071e-20	0.318371	0.0390756
cg07086380	5.14759	1.57748	16.7975	0.00662047
cg07099627	690.373	9.05731	52622.2	0.00311088
cg07105440	2131.63	1.18423	3.83696e+06	0.0450509
cg07122126	12579.6	5.15496	3.0698e+07	0.0176895
cg07181881	0.0176322	0.000468333	0.663828	0.0291615
cg07195622	204803	1.71514	2.44553e+10	0.0403241
cg07196761	0.0665971	0.00455394	0.973922	0.0477856
cg07200280	26.326	3.62569	191.153	0.00122345
cg07220939	0.320229	0.107421	0.954627	0.0410242
cg07294541	8.41367	1.34931	52.4637	0.0225611
cg07423149	14.0778	2.98263	66.446	0.000837143
cg07453618	7.89606e-17	1.12674e-32	0.553348	0.0463982
cg07465609	0.170779	0.0444302	0.656435	0.0100911
cg07512345	0.00171974	9.34346e-06	0.316531	0.0167442
cg07533529	2.33365e+06	1.41718	3.84277e+12	0.0446746
cg07550278	197745	1.06632	3.66711e+10	0.0487995
cg07566050	249.185	2.65914	23350.8	0.0172114
cg07572341	0.0319832	0.0021395	0.478114	0.0126063
cg07595943	0.0652575	0.00650871	0.654284	0.020306
cg07671603	18.9782	1.05396	341.73	0.0459775
cg07707227	4.13573e-08	5.74652e-14	0.0297645	0.0134846
cg07770222	0.238978	0.069149	0.825904	0.0236805
cg07810967	40345.2	1.92093	8.47366e+08	0.0367505
cg07811498	264.021	4.54355	15342	0.00713903
cg07823492	4.37481	1.05265	18.1817	0.0422997
cg07894717	0.0359507	0.00189121	0.6834	0.0268758
cg07906495	15780.6	2.86871	8.68087e+07	0.0278219
cg07928641	8.95647e-08	5.7527e-14	0.139445	0.025696
cg07944811	23.9058	1.46643	389.713	0.0258289
cg07973246	4.07672e-06	4.63432e-11	0.358621	0.0326379
cg08003742	0.0032675	1.36653e-05	0.781292	0.040532
cg08008403	5.41291	1.08694	26.956	0.0392323
cg08040428	2.19458e-05	3.71317e-09	0.129706	0.015481
cg08048656	2.59333e+07	4.11647	163377519589999	0.0325894
cg08064891	4.1286e-08	2.4303e-14	0.0701368	0.020178
cg08107767	8666.79	9.44984	7.94862e+06	0.00917909
cg08164315	7.72324e-10	8.73229e-18	0.0683079	0.0246126
cg08201421	24.44	1.35919	439.461	0.0301479
cg08244028	0.0906777	0.0131543	0.625079	0.0148098
cg08260959	3.95353	1.47238	10.6157	0.00637864
cg08307092	5.21427	1.70544	15.9423	0.00377751
cg08331313	3.73897	1.04148	13.4232	0.0431476
cg08398233	0.129549	0.0302502	0.554801	0.00589046
cg08431931	3.23935	1.19913	8.7508	0.0204429
cg08504583	0.0253324	0.00162	0.396128	0.00879214
cg08508325	0.0618416	0.00434397	0.880389	0.0399778
cg08513100	9437.47	5.94814	1.49737e+07	0.014925
cg08529529	6.22119	1.21712	31.799	0.0280909
cg08578023	6.52756	1.61236	26.4265	0.00855041
cg08578734	2.71075	1.04843	7.00871	0.0396333
cg08585897	0.21113	0.0515108	0.865367	0.0307053
cg08606356	1.37305e+06	3.3305	5.66061e+11	0.0321658
cg08635242	1.63275e-09	4.64046e-18	0.574481	0.0438868
cg08661227	68.2278	1.74225	2671.85	0.0240303
cg08668790	2.59192	1.11496	6.02537	0.0269125
cg08711724	5.42171e+07	2.69082	1092413510494240	0.0379573
cg08761447	114.164	1.00395	12982.1	0.0498096
cg08797194	0.173289	0.034683	0.865819	0.03272
cg08816023	15.4169	2.63742	90.1185	0.00239355
cg08818984	2.89256	1.11011	7.53696	0.0297234
cg08821669	3.26799e-06	2.06024e-10	0.0518373	0.0104752
cg08822227	0.00745031	6.35275e-05	0.873749	0.0438541
cg08996521	247.347	2.82401	21664.5	0.0157396
cg09059945	25.8412	3.11185	214.589	0.00260308
cg09060914	18.8412	1.07223	331.079	0.0446804
cg09072120	0.00969371	0.00012001	0.783004	0.0385334
cg09088193	0.00126611	3.49799e-06	0.458271	0.0264494
cg09106999	21.3536	1.598	285.342	0.0206483
cg09109450	51.2322	1.27182	2063.76	0.036845
cg09191232	3.55029	1.20875	10.4278	0.0211753
cg09209002	2708.89	4.38241	1.67445e+06	0.0159267
cg09212058	0.0114861	0.000400784	0.329182	0.00908086
cg09242541	7.95182	1.71852	36.7942	0.00798478
cg09280976	7.05503	1.10086	45.2134	0.0392702
cg09283635	2.57936e+11	47600.6	1.39769e+18	0.000895585
cg09286787	0.000624609	3.31668e-06	0.117629	0.0057665
cg09350274	3.6745	1.05757	12.7669	0.0405548
cg09357097	0.154296	0.0393233	0.605427	0.00737476
cg09424896	9.14545	1.59975	52.2827	0.0128401
cg09448875	0.300169	0.10889	0.82745	0.0200149
cg09453737	5.59864e+06	1.35518	23129564607988	0.0456011
cg09480162	8.21169e+06	2.56321	2.63076e+13	0.0372404
cg09492887	3.99144	1.04057	15.3104	0.0435972
cg09499849	0.254974	0.0705795	0.921111	0.0370368
cg09513026	4808.65	5.04909	4.57965e+06	0.0154075
cg09523691	0.0808867	0.0067725	0.966064	0.0468949
cg09554443	13.0917	1.73621	98.7174	0.0125888
cg09619786	0.00401265	2.71026e-05	0.594091	0.0304503
cg09624565	10.3304	1.4293	74.6633	0.0206725
cg09674867	5.63071	1.29677	24.4492	0.0210636
cg09686308	61.9122	7.12683	537.843	0.000183703
cg09721047	4.08603	1.02789	16.2427	0.0456053
cg09829176	56.8421	7.86174	410.981	6.25728e-05
cg09935228	0.0312378	0.0010081	0.967955	0.047866
cg09935540	87.4341	1.06241	7195.62	0.0469369
cg09937039	7.02054	1.75932	28.0153	0.00577936
cg09963123	5.03782	1.02986	24.6437	0.0459023
cg09996240	0.0608245	0.0038306	0.96581	0.0471863
cg10006582	5016.99	18.6162	1.35206e+06	0.00284518
cg10035922	392.578	3.02175	51002.9	0.0161593
cg10037068	5.76107	1.1734	28.2852	0.0310114
cg10044101	7.83554	1.56709	39.1781	0.0121753
cg10063179	0.0388359	0.00266445	0.566056	0.0174902
cg10094443	0.00229975	1.24363e-05	0.425276	0.0225483
cg10106284	6.39021	1.32904	30.7249	0.0206123
cg10106388	8.90156	1.98287	39.9611	0.00432514
cg10161121	21.5739	3.07839	151.193	0.00198938
cg10224037	324.532	2.52623	41690.9	0.019594
cg10256052	1.56539e-13	8.59709e-26	0.285033	0.0406477
cg10257049	5.7764	1.49209	22.3624	0.0111041
cg10282491	7.50424	1.71087	32.9151	0.00754331
cg10315334	11.0327	1.74745	69.6559	0.0106604
cg10334928	14.4964	1.1628	180.724	0.0377893
cg10356463	1.93669e-05	2.94909e-08	0.0127184	0.00104304
cg10383428	0.105573	0.0188043	0.592714	0.0106449
cg10401088	11.0349	2.63647	46.1868	0.00101198
cg10451565	17.1533	3.12381	94.1918	0.00107251
cg10468369	528330	50.4035	5.53797e+09	0.00527223
cg10523671	3.44495	1.20861	9.81928	0.0206402
cg10534672	147.063	5.07614	4260.6	0.00366285
cg10539808	25.0453	4.16054	150.765	0.000437118
cg10548978	7.92214	1.12402	55.8354	0.0377728
cg10570177	0.00784594	8.60905e-05	0.715047	0.0352348
cg10579246	0.00479407	0.00020031	0.114738	0.000979335
cg10599444	0.0699042	0.0111098	0.439846	0.00458003
cg10604168	6.25944	1.36923	28.6151	0.0180198
cg10605520	0.281469	0.079599	0.995298	0.0491511
cg10633491	7287.41	4.06587	1.30615e+07	0.0199686
cg10644361	0.00336199	1.14116e-05	0.990483	0.0496159
cg10660256	11.3091	2.35527	54.3022	0.00244462
cg10662787	44510.9	51.6217	3.83796e+07	0.00191227
cg10676060	0.0925549	0.0104929	0.8164	0.0321466
cg10705251	11.9281	1.00283	141.878	0.049739
cg10714284	111.485	2.04439	6079.5	0.0208626
cg10726357	11.5842	1.31346	102.167	0.0274226
cg10732834	0.00272793	1.07803e-05	0.690294	0.0365064
cg10737521	7.20356	1.02545	50.6034	0.0471187
cg10742801	6.97586	1.4636	33.2485	0.0147668
cg10764357	6.35913	1.12362	35.9895	0.0364602
cg10771262	15.6601	3.25244	75.4013	0.000601999
cg10784341	3.81836	1.00455	14.5138	0.049226
cg10789261	0.000885676	2.45804e-06	0.319125	0.0192719
cg10791260	115.659	6.94512	1926.09	0.000931337
cg10805667	5.4377e-11	4.95189e-21	0.597116	0.0451046
cg10818781	0.0365898	0.00460213	0.290911	0.0017646
cg10821722	0.122509	0.0208545	0.719669	0.0201197
cg10832166	0.100155	0.0213879	0.469008	0.00348753
cg10835876	0.00290072	0.000121136	0.0694606	0.000311052
cg10846922	0.138139	0.022375	0.852847	0.0330603
cg10861751	5.81588	1.59689	21.1814	0.00759143
cg10885645	49.822	3.98582	622.764	0.00242152
cg10889792	0.235533	0.05811	0.954668	0.0428741
cg10891879	3.10878e+06	17.4911	5.52541e+11	0.0153523
cg10905613	9.07516e-08	8.3659e-15	0.984456	0.0497789
cg10922280	11.5271	1.50327	88.3891	0.0186636
cg10925082	2.77259	1.01286	7.58966	0.0471635
cg10938446	0.027793	0.00195808	0.394493	0.00811654
cg10964421	2.2811e-05	7.23155e-10	0.719543	0.0431518
cg10981541	0.000207946	2.09551e-07	0.206352	0.0160295
cg10985987	5264.98	15.5405	1.78373e+06	0.00393902
cg10989326	14.714	1.20862	179.131	0.0349829
cg10995925	7.07046	1.01262	49.3685	0.0485401
cg11051843	0.0142497	0.000214693	0.945792	0.0470332
cg11053574	49.7403	1.25269	1975.03	0.0375341
cg11201288	5.85253	1.22392	27.9856	0.0268946
cg11201532	11.6364	1.63785	82.6723	0.014161
cg11260422	0.00113782	3.54101e-06	0.365612	0.0213577
cg11392765	44.0804	4.23526	458.788	0.00153675
cg11398680	2.57003e-06	2.66791e-10	0.0247574	0.00595515
cg11460364	5.59042	1.59459	19.5993	0.00716625
cg11468462	4.30119e-12	3.23277e-23	0.572271	0.0452124
cg11476211	16.2	1.22248	214.678	0.0346584
cg11511443	3.1211	1.04095	9.35809	0.042195
cg11513856	0.105148	0.011891	0.929789	0.0428236
cg11538128	10.2551	2.42466	43.3736	0.00155764
cg11540997	18.5344	1.91447	179.435	0.0117136
cg11595749	1193.01	7.39983	192338	0.00630001
cg11628026	4.16457e+06	3.73392	4.64489e+12	0.0319207
cg11630392	7.23226	1.05858	49.4112	0.0435884
cg11649846	477.092	1.24032	183515	0.0422673
cg11656547	11.4312	1.06218	123.023	0.0444607
cg11695358	0.160658	0.0286296	0.901549	0.037734
cg11781389	27.0037	2.24048	325.467	0.0094558
cg11793332	3.3823	1.12658	10.1546	0.0298218
cg11802692	1.54361e-07	1.91318e-13	0.124544	0.0238119
cg11828669	3.38728e-10	1.55301e-18	0.0738799	0.0260201
cg11846968	0.274556	0.0893561	0.843601	0.024013
cg11953334	0.0585354	0.00620412	0.552277	0.0131964
cg11976616	3.44168	1.11747	10.5999	0.0312806
cg11984608	11.771	2.94266	47.0856	0.000490517
cg12004206	1.11878e-05	9.44253e-10	0.132555	0.0172093
cg12008118	22.7826	2.67091	194.333	0.00426008
cg12019109	3.33802	1.13075	9.854	0.0290765
cg12045829	8.07754	2.41471	27.0204	0.000696635
cg12067261	0.262308	0.0805954	0.853713	0.0262395
cg12105450	5.3931	1.0103	28.789	0.0486144
cg12106945	1.13913e-06	1.26732e-11	0.10239	0.0186947
cg12133004	0.154838	0.0310747	0.77152	0.0228143
cg12167564	12.4208	2.95317	52.2413	0.000587218
cg12177677	5.89213	2.04605	16.9679	0.00101418
cg12188416	3.293	1.02212	10.6092	0.0458669
cg12229172	2.64338e-06	5.91226e-11	0.118186	0.018731
cg12265604	56094.6	3.71692	8.46561e+08	0.0259206
cg12274479	38.0618	1.08739	1332.28	0.0448405
cg12343777	36.1855	2.74016	477.853	0.00641968
cg12360736	3.82204	1.18083	12.3709	0.0252649
cg12370791	0.180379	0.0451035	0.721373	0.0154447
cg12378831	131558	47.2127	3.66585e+08	0.00358697
cg12413566	68.8352	1.49998	3158.9	0.0301852
cg12434587	6.35748	1.49707	26.9977	0.0121812
cg12438037	0.0941903	0.0164243	0.540165	0.00802311
cg12448934	44.5289	4.07701	486.341	0.0018577
cg12461141	4.65319	1.10391	19.6142	0.0362035
cg12506373	86434.7	1.27156	5.87542e+09	0.0452544
cg12555334	0.0425099	0.00269242	0.671176	0.024885
cg12572827	0.00639575	0.000171989	0.237838	0.00617369
cg12610744	8.18648	2.15815	31.0536	0.00199598
cg12616487	25.3711	3.55702	180.963	0.00125605
cg12621514	0.272299	0.0810445	0.914892	0.0353943
cg12626411	5.09729	1.04049	24.9712	0.044545
cg12635664	1.02379e+06	1.07673	9.73458e+11	0.0487822
cg12732155	12.5255	2.52999	62.0113	0.00195276
cg12744185	7.94604	1.03145	61.2145	0.0466253
cg12813797	14.8284	1.27851	171.983	0.0310487
cg12832565	47.4883	4.61159	489.016	0.00117565
cg12846938	48.99	1.30356	1841.13	0.0354451
cg12865837	5.02051	1.08578	23.2142	0.0388945
cg12903171	0.0605312	0.00369857	0.990661	0.0492359
cg12910797	5.688	1.62034	19.967	0.0066621
cg12914014	30.0406	4.04185	223.273	0.000885086
cg12927617	4.46844	1.14389	17.4554	0.0312927
cg12955127	0.121544	0.029498	0.500815	0.00353234
cg12958813	0.278175	0.0822175	0.941181	0.0396439
cg12966875	17.0342	1.21455	238.906	0.035359
cg12981137	5.69715	1.48718	21.8249	0.0111128
cg12997958	560.945	1.06932	294261	0.0475981
cg13062935	4.45257	1.04395	18.9908	0.0435832
cg13066963	10.7591	2.05629	56.2951	0.00489617
cg13098382	3256.58	21.6986	488757	0.00155868
cg13222081	218.528	4.76728	10017.2	0.00577654
cg13243219	148.595	1.08229	20401.7	0.046431
cg13259290	6.50408	1.28532	32.9125	0.0236122
cg13273136	6.47437	1.02767	40.7887	0.0466977
cg13288195	4.0206	1.2859	12.5711	0.0167431
cg13319139	71.9504	1.19702	4324.79	0.040755
cg13379236	6.64765	1.47816	29.8961	0.0135331
cg13382714	1.13814e-09	3.71467e-18	0.348715	0.0388631
cg13393195	152.548	2.66299	8738.63	0.0149251
cg13449372	0.0506295	0.00547413	0.468265	0.00857728
cg13496838	7.13277	1.4553	34.9594	0.0154087
cg13500819	9.15082	1.03584	80.8399	0.0464099
cg13560548	41.2442	1.67228	1017.22	0.0229435
cg13577076	4.0899	1.21694	13.7453	0.0227606
cg13581475	3307.99	1.34409	8.14142e+06	0.0419323
cg13581941	64676	4.03079	1.03776e+09	0.024954
cg13603171	4.56433	1.25684	16.5758	0.0210337
cg13620808	819.122	6.63615	101107	0.00632931
cg13649728	846.17	4.65916	153677	0.0110927
cg13668129	23.7586	1.80289	313.091	0.0160418
cg13727946	14.6636	1.23163	174.582	0.0336022
cg13749822	4.69533	1.15812	19.0361	0.0303487
cg13752005	19377.6	15.1009	2.48655e+07	0.00686351
cg13784557	657.287	4.38136	98605.5	0.0111541
cg13804316	271223	1030.41	7.1391e+07	1.08306e-05
cg13813391	41.7076	2.5607	679.315	0.00878236
cg13823701	0.267655	0.0831323	0.861752	0.0271491
cg13842648	6.28949	1.30636	30.2809	0.0218342
cg13851211	40319.6	1.12391	1.44644e+09	0.0475022
cg13878456	323.719	4.21225	24878.4	0.00907835
cg13883681	18.0007	1.59555	203.081	0.0193942
cg13908523	2.79798e+09	10.8431	7.21994e+17	0.0277247
cg13994177	0.211884	0.0478884	0.937486	0.0408509
cg14043411	2.77996e+07	121.792	6.34539e+12	0.00647259
cg14079785	6.7701	1.03704	44.1971	0.0457208
cg14085328	280.579	5.76172	13663.4	0.00446471
cg14093936	7.82101	1.25202	48.8555	0.0277774
cg14095850	267.413	3.03011	23599.7	0.0144874
cg14106308	18.6182	1.88099	184.284	0.012414
cg14126210	1.09095e+08	785.337	1.51549e+13	0.00218907
cg14156381	20.5765	1.90485	222.27	0.0127492
cg14163776	33.4189	3.82019	292.348	0.00151815
cg14201417	9.49456	2.16963	41.5494	0.00280468
cg14205126	3755.59	6.54932	2.15358e+06	0.0110887
cg14221831	19.5283	1.17278	325.172	0.0383557
cg14225485	0.0974799	0.0211242	0.449831	0.00284631
cg14226064	15.6607	3.59332	68.2541	0.000249321
cg14244577	33.4438	4.30253	259.96	0.000794716
cg14246617	1.95839e-06	2.34134e-10	0.0163807	0.0043414
cg14262937	4.21042	1.1761	15.0732	0.0271581
cg14265075	14.8912	2.60878	85.0005	0.00237449
cg14272706	0.0163337	0.000939603	0.283939	0.00474125
cg14350002	0.101715	0.0109113	0.948189	0.0447844
cg14374842	4348.43	3.63912	5.196e+06	0.0204893
cg14375111	0.123135	0.0199874	0.758591	0.023958
cg14387505	0.146105	0.0353298	0.604211	0.00791724
cg14399447	6.35179e+09	5977.2	6749848661558680	0.00143165
cg14407667	1132.66	2.32613	551529	0.025924
cg14409958	3.30784	1.03084	10.6144	0.0443221
cg14423778	5.44131	1.53823	19.248	0.00858808
cg14430111	1084.11	1.08599	1.08223e+06	0.0473254
cg14446712	10.6066	1.13563	99.064	0.0383089
cg14519515	31.6002	2.20035	453.824	0.0110837
cg14542238	1.86615e+06	2.98462	1.16683e+12	0.0339597
cg14585160	2.76047e-10	1.65378e-19	0.460776	0.0422064
cg14603345	0.0947607	0.0127218	0.705841	0.0214488
cg14611112	18.1227	3.96073	82.9217	0.000188504
cg14646244	5.63727	1.2048	26.3768	0.0280482
cg14652095	8.96617	1.45541	55.2369	0.0180536
cg14654731	12.4012	1.88505	81.5836	0.00880498
cg14700577	0.0201837	0.000582773	0.699038	0.0309331
cg14706739	0.0510391	0.00336134	0.774984	0.0320625
cg14721213	0.171404	0.0492173	0.596933	0.00559875
cg14732540	11.2672	2.95671	42.9357	0.000387882
cg14741922	57.077	2.60666	1249.79	0.0102174
cg14776962	5.17962	2.08275	12.8812	0.000402581
cg14809191	4.88612e-05	1.12079e-08	0.213012	0.0202523
cg14816013	150.768	5.70603	3983.7	0.00267818
cg14820798	319805	3.06802	3.33359e+10	0.0315455
cg14832904	5.2416	1.29706	21.182	0.0200718
cg14833385	19.9212	2.44381	162.392	0.00519576
cg14839898	0.0151812	0.0019159	0.120293	7.32938e-05
cg14847688	6.39815	1.19707	34.1972	0.0299844
cg14849559	18.4395	1.59875	212.675	0.0194882
cg14871544	6.11066	1.36141	27.4274	0.0181428
cg14886269	894.936	2.56649	312065	0.0228746
cg14912034	7.00498	1.69978	28.8683	0.00705601
cg14939691	2.88438e-07	1.42054e-13	0.585671	0.0421374
cg14960043	8.91008	1.7493	45.3835	0.00845783
cg15046675	4.33614	1.00248	18.7557	0.0496145
cg15050111	17156.6	25.726	1.14417e+07	0.0032949
cg15052335	6.19453	1.95981	19.5795	0.00189707
cg15121304	66.8697	2.65676	1683.09	0.0106593
cg15227982	6.64109	1.77023	24.9142	0.00500714
cg15253243	57675.1	7.56514	4.39703e+08	0.0162325
cg15258980	6.11772	1.32227	28.3047	0.0204825
cg15259973	38.633	1.00167	1490.03	0.0498957
cg15264303	69.1629	1.3686	3495.17	0.0342811
cg15302379	0.16881	0.032428	0.878774	0.0345587
cg15310162	22.5903	1.14524	445.603	0.0404521
cg15312298	5.51634e-05	4.43654e-09	0.685895	0.0415157
cg15357639	1.251e+06	1.79718	8.70814e+11	0.0408186
cg15448245	27.9861	2.90363	269.739	0.00395077
cg15462232	588.433	4.92448	70312.8	0.00896976
cg15518883	18.4368	1.66972	203.576	0.0173913
cg15534084	25.5014	1.08883	597.269	0.0441301
cg15569340	81.7011	7.99737	834.659	0.000204465
cg15584813	10.0773	1.38446	73.3518	0.022538
cg15612927	1.21361e-05	2.77045e-10	0.531632	0.0379097
cg15645309	4.15679	1.20047	14.3934	0.0245573
cg15659828	49.6544	1.75985	1401	0.0219251
cg15694180	3.36082e-10	1.22583e-18	0.0921427	0.0277717
cg15778232	0.184892	0.0367624	0.929896	0.0405448
cg15799267	17.8985	3.75869	85.2305	0.000291408
cg15846641	463.161	1.04267	205740	0.0484504
cg15880738	30.1703	2.22023	409.98	0.0104944
cg15897310	0.000253935	1.96433e-07	0.32827	0.0235315
cg15937958	7.04849	1.5859	31.3268	0.0102911
cg15942481	40.9514	1.11627	1502.35	0.0434035
cg15970621	333.178	9.37443	11841.6	0.00143062
cg15974053	5.41103	1.10772	26.432	0.0369445
cg15976539	7.84055	1.8665	32.9356	0.00492064
cg15992730	4.92145	1.28736	18.8143	0.0198517
cg16016641	111.33	2.20941	5609.79	0.0184559
cg16046465	7.50799e-05	1.34548e-08	0.418958	0.0309577
cg16068833	8.42229	1.17867	60.1822	0.0336865
cg16069910	13.2405	2.04774	85.6119	0.00667626
cg16124337	1994.53	4.14734	959202	0.015891
cg16194715	4.75832	1.15027	19.6838	0.0313026
cg16215361	6.50678	1.95682	21.6362	0.00225027
cg16225441	5142.73	3.03317	8.71949e+06	0.0242943
cg16245261	0.283462	0.085207	0.943005	0.039816
cg16270890	13.4624	1.53203	118.299	0.0190435
cg16356956	17.5626	1.25828	245.133	0.0331068
cg16391792	5.46771	1.47904	20.213	0.0108751
cg16399745	0.177011	0.034322	0.912911	0.0385621
cg16470957	0.000343514	1.92231e-07	0.613854	0.0368257
cg16529592	15.2989	1.57633	148.481	0.0186505
cg16571399	0.134132	0.0199104	0.903617	0.0390086
cg16615211	0.201536	0.0463621	0.876074	0.0326445
cg16645539	1.01945e+06	4.83744	2.14843e+11	0.0269661
cg16660041	7.40287	1.31812	41.5761	0.0229855
cg16708981	4.54391	1.14471	18.0369	0.0313888
cg16739396	277.16	1.08969	70495	0.0465516
cg16749930	8.10607	1.46559	44.8341	0.0164845
cg16779976	10.9807	1.9391	62.1809	0.00675833
cg16799087	7.90448	1.1887	52.5621	0.0324523
cg16884042	3441.37	11.096	1.06733e+06	0.00540032
cg16983159	8.83529	2.79399	27.9394	0.000207954
cg17001430	4.90951	1.0461	23.0412	0.043686
cg17001652	0.102423	0.0221232	0.474186	0.0035654
cg17044311	0.113165	0.0347156	0.368894	0.000301452
cg17071957	8.00631	1.31028	48.9217	0.0242847
cg17078393	19.4262	1.76769	213.485	0.0152754
cg17136126	22.3978	2.10673	238.123	0.00994337
cg17141902	22.0885	1.83636	265.69	0.0147321
cg17178336	0.180435	0.0341823	0.952441	0.043657
cg17179099	3.16982e+09	52.1439	1.92693e+17	0.0167407
cg17240454	4.75691	1.00633	22.4858	0.0490763
cg17251713	4.58277	1.49594	14.0392	0.00769741
cg17274064	5.09368	1.06211	24.4283	0.041821
cg17289734	0.000413479	2.41418e-07	0.708169	0.0402867
cg17291001	7.74021	1.69538	35.3377	0.00825796
cg17386181	82.684	2.78197	2457.48	0.0107356
cg17404605	2604.04	1.33873	5.06527e+06	0.0418042
cg17460386	4.38957	1.1149	17.2826	0.0343863
cg17470143	10.8298	2.33351	50.2608	0.00235024
cg17500329	0.000712908	3.25846e-06	0.155975	0.0083927
cg17558126	8.22757	1.94286	34.8418	0.00421161
cg17560720	106436	5.05293	2.24198e+09	0.0226732
cg17641252	0.236085	0.0767131	0.726556	0.0118384
cg17665193	0.13845	0.0199091	0.962796	0.0456862
cg17675150	0.18844	0.0588459	0.603435	0.00494501
cg17677842	5.1221e+08	200.492	1308579857405700	0.0077181
cg17699374	4.11273	1.06016	15.9547	0.040912
cg17706173	0.0482089	0.00592985	0.391932	0.00456781
cg17749443	0.282696	0.0814812	0.980801	0.0465352
cg17754980	8.34407e-07	1.11191e-12	0.626159	0.0425818
cg17771150	3.53149	1.01018	12.3457	0.048174
cg17777592	4.90042	1.07389	22.3619	0.0401697
cg17795586	10.5153	1.4744	74.9946	0.0189101
cg17808849	34.4	1.29857	911.274	0.0343247
cg17813891	6.14527	1.46512	25.7756	0.0130617
cg17836145	4.32183	1.17153	15.9434	0.0279731
cg17838026	16.0086	1.33152	192.468	0.0288429
cg17839611	8.84402	1.84585	42.3743	0.00639692
cg17895873	1.69538e+11	12264.5	2.34359e+18	0.00205462
cg17920197	8.75209	1.0875	70.4358	0.0414698
cg17922226	6.86485	1.27459	36.9735	0.0249363
cg17947599	0.0980679	0.0100562	0.956354	0.0456766
cg17966619	0.00278754	1.79558e-05	0.432751	0.0222914
cg17998964	52.6256	4.55959	607.389	0.0014946
cg18055007	0.302272	0.120318	0.759388	0.0109095
cg18060199	0.0017663	6.03348e-06	0.517081	0.0287002
cg18084554	0.139373	0.0215781	0.900214	0.0384139
cg18114671	0.105702	0.0142144	0.786025	0.028152
cg18140857	54.4849	9.62226	308.514	6.20402e-06
cg18142353	0.00604267	0.000125921	0.289974	0.0096878
cg18191162	17.0661	1.37342	212.062	0.0273298
cg18202456	1629.65	4.20833	631069	0.0149899
cg18223379	0.205076	0.0564533	0.744971	0.0160714
cg18267381	0.248401	0.0718486	0.858796	0.027773
cg18270343	5.93488	1.50977	23.3299	0.0107783
cg18275051	7.29986	1.75015	30.4477	0.00637033
cg18299211	1562.02	2.87593	848383	0.0220941
cg18328334	7.072	1.67321	29.8906	0.00781656
cg18328933	25.4256	2.8584	226.162	0.0037097
cg18335068	4.00084	1.19642	13.3788	0.0243771
cg18342279	2.79417	1.01715	7.67571	0.0462666
cg18410627	2508.9	3.11445	2.02109e+06	0.0218644
cg18433086	0.17975	0.0468483	0.689674	0.0123663
cg18452324	22.1971	2.14821	229.36	0.00927638
cg18468844	23.5849	1.04505	532.269	0.0468474
cg18486150	6.43659	1.42512	29.0711	0.0155006
cg18515587	6.26585	1.67497	23.4397	0.0064063
cg18530716	3.74722	1.0225	13.7327	0.0462026
cg18540325	29.0619	3.11465	271.168	0.00310623
cg18589858	10.7769	1.08161	107.379	0.0426782
cg18621299	4.89972	1.09187	21.9873	0.0380134
cg18669588	37.8045	4.89185	292.155	0.00049838
cg18674980	4.27545	1.33003	13.7436	0.0147409
cg18675600	0.0450151	0.00851761	0.237903	0.00026186
cg18702197	5.145	1.37224	19.2904	0.0151294
cg18710383	268.346	6.41134	11231.6	0.0033333
cg18719814	34133.3	76.3605	1.52576e+07	0.000801175
cg18849169	5.6726	1.02779	31.3083	0.0464351
cg18870712	42.112	1.86556	950.609	0.0186684
cg18877506	5.05696	1.41548	18.0666	0.0126022
cg18959422	15.9459	3.49299	72.795	0.000351026
cg18979762	0.0579902	0.00483092	0.696113	0.0247268
cg18995088	0.0238418	0.000886221	0.641411	0.0261255
cg19025034	16.6499	1.50205	184.56	0.0219383
cg19062098	881293	6.16227	1.26038e+11	0.0238085
cg19096475	19.4513	2.91994	129.575	0.00215875
cg19132372	8.8127	1.3275	58.5038	0.0242404
cg19135982	1258.99	3.43759	461096	0.0177918
cg19138960	6.52645	1.19235	35.7233	0.0305568
cg19170321	0.0108527	0.000717146	0.164235	0.00110184
cg19187185	356.709	7.6923	16541.3	0.00268033
cg19219366	0.00435213	2.37468e-05	0.797624	0.0408537
cg19219437	0.0378663	0.00163781	0.875474	0.0410567
cg19220754	12919.4	13.0766	1.27641e+07	0.00713079
cg19224164	17.9424	4.32237	74.4799	7.0197e-05
cg19226593	0.000124734	1.75012e-08	0.888996	0.0470379
cg19248557	39.9543	6.01956	265.193	0.00013413
cg19255783	4.31218	1.08044	17.2105	0.0384971
cg19283196	14.0064	1.84037	106.598	0.0108027
cg19308222	0.275631	0.0917546	0.827997	0.0216595
cg19318511	2.07923e-05	2.60818e-09	0.165755	0.0186694
cg19393006	28.0117	3.04007	258.104	0.00326859
cg19398783	431.078	1.4662	126742	0.0364451
cg19404190	0.0969392	0.0133608	0.703342	0.0209989
cg19428336	0.0198427	0.000501001	0.785896	0.0367691
cg19435409	23.1368	2.49322	214.707	0.00571521
cg19504888	0.0656076	0.00652128	0.660048	0.020741
cg19530885	7.77043	2.05544	29.3755	0.00251232
cg19555986	0.0191364	0.000447262	0.818766	0.0389893
cg19594666	4.06196	1.05597	15.625	0.0414304
cg19604470	263.695	13.3454	5210.43	0.000250136
cg19612574	0.0283305	0.00123575	0.649498	0.0257473
cg19663795	5.61225	1.13573	27.7331	0.0343362
cg19674669	4.42353	1.01499	19.2786	0.0477283
cg19744122	1.66748e+13	515.341	5.39542e+23	0.0136733
cg19756068	0.146558	0.0233651	0.919289	0.0403848
cg19780563	236.051	2.13931	26045.9	0.0227949
cg19781053	0.000348296	2.75127e-07	0.440924	0.0289154
cg19786920	28.9859	1.08262	776.069	0.0447188
cg19815376	7.29222	1.79813	29.5732	0.00541317
cg19826026	3.21018	1.18875	8.66897	0.0213865
cg19853703	37.0554	1.85764	739.163	0.0180056
cg19868691	17.5859	3.39605	91.0659	0.000632868
cg19884658	3.21684	1.08457	9.54109	0.0351761
cg19890858	1.31972e-08	7.038e-16	0.247465	0.0337202
cg19906926	16.5829	1.71579	160.272	0.0152491
cg19917856	4.52941	1.24756	16.4445	0.0216653
cg19921353	67.8447	4.10035	1122.56	0.003224
cg19953406	6.03657	1.7056	21.365	0.00530486
cg19954000	7.20016	1.46411	35.4087	0.0151373
cg20001829	16.7598	2.15671	130.241	0.00704633
cg20034100	6.52091	1.06128	40.0671	0.042953
cg20050012	270.154	1.5621	46721.3	0.0332034
cg20122491	247833	27.1606	2.26141e+09	0.00759329
cg20199333	0.0916955	0.016853	0.498906	0.00570103
cg20240860	52.2479	5.89443	463.122	0.000380201
cg20375554	268.169	7.62598	9430.19	0.00208097
cg20375690	5.16844e-09	3.40323e-15	0.00784922	0.00860266
cg20402382	505.823	4.9994	51177.6	0.00821374
cg20537629	5.57741	1.31974	23.5709	0.0194267
cg20541456	22.4982	2.69776	187.626	0.00401437
cg20557104	4.84967	1.57645	14.9192	0.00588983
cg20590849	81206.6	42.0591	1.56791e+08	0.00340482
cg20623943	3.6579e-11	1.26725e-20	0.105585	0.0305989
cg20695562	105.312	4.02875	2752.86	0.00516047
cg20716064	2.4773e-08	1.17543e-15	0.522111	0.0418011
cg20724073	11244.7	6.90738	1.83055e+07	0.0134295
cg20769842	0.270676	0.0797859	0.918276	0.0360152
cg20770175	4.46455	1.07417	18.5559	0.0395515
cg20787196	117.246	2.23044	6163.17	0.0184333
cg20789691	0.157187	0.0319776	0.772661	0.0227617
cg20791841	1.85738e-10	2.41957e-18	0.0142581	0.0155719
cg20813773	48062.1	23.1524	9.97723e+07	0.00567082
cg20843052	3.71032e-07	3.91189e-13	0.351914	0.0349709
cg20879959	19.5786	1.5398	248.941	0.0218663
cg20903926	107.042	1.22877	9324.71	0.0403301
cg20910746	5.44785	1.27965	23.1931	0.0218141
cg20927059	33.602	1.45565	775.666	0.0282079
cg20932765	3.1393e+06	105.797	9.3152e+10	0.004411
cg20938359	6.72816	1.3135	34.4637	0.0221877
cg20939319	4.67246	1.05479	20.6979	0.0423357
cg20950277	0.105077	0.0135698	0.813654	0.0309721
cg20967220	0.064984	0.00639132	0.660728	0.0208778
cg20981615	21.2845	1.09474	413.826	0.0434096
cg20987610	18.8301	2.085	170.058	0.00893949
cg21022247	20.7569	1.06316	405.253	0.0454614
cg21033855	0.00281011	3.47146e-05	0.227476	0.0087809
cg21046940	5.84619e+07	48.6919	7.01922e+13	0.0122802
cg21066636	0.177476	0.0363469	0.866583	0.0326015
cg21068339	9.70046e-08	7.81042e-13	0.0120479	0.00696874
cg21152671	13.6297	3.61778	51.3486	0.000113367
cg21182407	0.00588925	3.54688e-05	0.977855	0.0490048
cg21218636	6.92675	1.05893	45.3097	0.0434126
cg21226234	0.0383156	0.00195831	0.749671	0.0315663
cg21237418	0.0922896	0.0103113	0.826026	0.0330986
cg21242004	0.0818165	0.0101489	0.659572	0.0187344
cg21256649	0.0256461	0.000767507	0.85696	0.0407382
cg21289924	18337.6	51.0612	6.58556e+06	0.00107499
cg21305265	77.7409	4.65914	1297.16	0.00243297
cg21307628	8.87666	1.35942	57.9624	0.0225662
cg21342728	4.34281	1.11886	16.8565	0.0338153
cg21351102	22601	1.07977	4.73068e+08	0.0482586
cg21375825	0.00715742	7.17994e-05	0.713497	0.0354015
cg21492378	0.0102757	0.00111817	0.0944318	5.22752e-05
cg21494776	6.14575	1.56256	24.1719	0.00935611
cg21505886	0.143377	0.0267624	0.768124	0.0233286
cg21615663	0.274601	0.0825753	0.913177	0.0350215
cg21624282	0.229865	0.0836553	0.631616	0.00435952
cg21644628	0.00608014	0.000211876	0.17448	0.00288825
cg21652012	0.0564613	0.00534307	0.596639	0.0168816
cg21652958	0.161863	0.0357314	0.733241	0.0181515
cg21660130	4.78297	1.24059	18.4403	0.0230214
cg21663122	2.90882	1.17262	7.21564	0.0212501
cg21666675	5257.38	1.07098	2.58083e+07	0.04818
cg21682902	0.0038258	3.77157e-05	0.388081	0.0181979
cg21700166	28.5543	1.33879	609.018	0.031806
cg21742836	0.158527	0.0355772	0.706373	0.0156953
cg21743830	0.00464508	3.13138e-05	0.68905	0.0352067
cg21820890	5.78366	1.43959	23.2363	0.0133806
cg21846903	0.208784	0.0464363	0.938718	0.04111
cg21911019	8.32708	1.08336	64.0046	0.0416586
cg21922731	14.0172	1.10501	177.812	0.0416501
cg21926612	0.0641511	0.00467323	0.880624	0.0398708
cg21972430	7.35283e-07	5.61348e-13	0.963113	0.0493918
cg22085335	0.0492596	0.00276586	0.877308	0.0404569
cg22143352	18.043	2.00983	161.978	0.00978456
cg22153873	4.93771e-05	3.40736e-09	0.715539	0.0425159
cg22188058	2987.72	13.0959	681622	0.00387153
cg22197830	11.9884	1.85454	77.497	0.00909144
cg22220722	4.57831	1.06534	19.6753	0.0408501
cg22238923	70.262	1.6775	2942.91	0.0256527
cg22283058	0.0335411	0.00337629	0.333209	0.00375422
cg22295573	9.29224	2.26575	38.1091	0.0019624
cg22322184	0.0353641	0.00223922	0.558508	0.0176123
cg22337624	0.188509	0.0382809	0.928284	0.0402226
cg22381196	0.178228	0.039817	0.797777	0.0241075
cg22395192	6.73639e-12	5.77008e-23	0.786451	0.0478791
cg22416721	32.7759	1.16194	924.541	0.0405553
cg22443330	0.0748746	0.0097797	0.573249	0.0125692
cg22458065	68.1493	1.45163	3199.38	0.0315756
cg22461018	3.98197	1.0061	15.76	0.0489959
cg22469141	9.39266e+06	4.09944	2.15205e+13	0.0316514
cg22477592	6.24715e-12	8.50299e-23	0.458978	0.0432831
cg22512531	14.2237	1.37915	146.694	0.0257489
cg22577136	13.8791	1.604	120.094	0.0168884
cg22665276	30.3441	1.98098	464.804	0.0142494
cg22681784	39.742	4.18825	377.108	0.00133871
cg22733478	7.71983e-14	5.08945e-26	0.117097	0.0348722
cg22805632	0.0925693	0.0180189	0.475561	0.00437035
cg22809047	0.318304	0.102288	0.990508	0.048106
cg22874695	863.929	8.55557	87238.3	0.00408369
cg22902083	6.57117e-05	5.78863e-09	0.745948	0.0432292
cg22918700	0.0102531	0.000334177	0.314583	0.00874064
cg22920873	3.77361e-12	5.07098e-23	0.280817	0.0394556
cg22932819	58917.9	36.9214	9.4019e+07	0.0035114
cg22937320	15.1377	2.19991	104.163	0.00576015
cg22970435	4.45622	1.13582	17.4833	0.0321474
cg22974215	25424.1	5.30893	1.21754e+08	0.0189722
cg22994720	0.238005	0.0604085	0.937722	0.0401815
cg23002761	5.34156	1.11743	25.5338	0.0358114
cg23009046	0.00336874	1.26651e-05	0.896041	0.0456629
cg23097681	7.60351e-05	6.23131e-09	0.927789	0.0482028
cg23109897	0.0843163	0.0093288	0.762075	0.0276747
cg23124755	68.9711	1.7746	2680.62	0.0233837
cg23144899	90.0856	1.00704	8058.69	0.0496435
cg23181170	0.0224502	0.0021956	0.229555	0.00137138
cg23189044	3.78676	1.10392	12.9897	0.0342456
cg23239444	5.92486	1.1577	30.3221	0.0326999
cg23299127	1.48278e-07	3.88082e-14	0.56654	0.0420077
cg23326301	1810.82	3.4367	954133	0.0189736
cg23337382	0.00441275	4.08493e-05	0.476688	0.0232021
cg23363832	4.0127	1.05902	15.2044	0.0409205
cg23389061	100.231	4.39611	2285.27	0.00387538
cg23414431	0.00106713	1.98688e-05	0.0573148	0.000760684
cg23423382	13.1939	1.64175	106.033	0.0152569
cg23446109	6.7952e-06	6.93841e-11	0.665495	0.042416
cg23473726	180988	10.868	3.01407e+09	0.0146455
cg23477967	0.211247	0.0698279	0.639075	0.00591083
cg23514672	0.018154	0.000537548	0.613092	0.0255881
cg23530850	299449	1.02993	8.70637e+10	0.0494653
cg23563234	3.05253	1.07586	8.66094	0.0359595
cg23574449	8602.61	57.0303	1.29764e+06	0.000400297
cg23580000	648.907	2.69791	156076	0.0206267
cg23583739	1.8254e-06	1.22499e-11	0.272009	0.0296915
cg23588893	25.2506	1.26369	504.549	0.0345899
cg23609672	7.49382	1.10324	50.9024	0.0393531
cg23610820	59.9576	3.92981	914.781	0.00323676
cg23637791	128.928	1.74141	9545.33	0.0269301
cg23656386	7.43574	1.03366	53.49	0.0462786
cg23668631	16.3563	2.08165	128.517	0.00788318
cg23679724	5.12522	1.22381	21.4641	0.0253285
cg23685580	0.0025006	4.50567e-05	0.138781	0.00345914
cg23696712	5.79168	1.05941	31.6624	0.0427079
cg23696886	14.4131	1.72202	120.636	0.013842
cg23713742	5.54359	1.16758	26.3205	0.0311687
cg23761196	6330.38	2.51728	1.59194e+07	0.0284481
cg23788167	5644.06	8.80706	3.61703e+06	0.00879967
cg23808301	0.000405237	1.79725e-07	0.913715	0.0473818
cg23818978	0.00596123	0.000521838	0.0680983	3.75585e-05
cg23861715	0.0018844	6.52262e-06	0.544406	0.0299842
cg23887102	30.0009	2.76442	325.585	0.00517723
cg23950724	0.179201	0.0328405	0.977851	0.0470516
cg23953396	0.000147732	4.78308e-08	0.45629	0.031449
cg24035370	624.743	2.62526	148673	0.0211295
cg24075743	0.0194739	0.000424149	0.894107	0.0436651
cg24076399	0.000401215	1.87864e-07	0.856862	0.045559
cg24076884	5.17441	1.19424	22.4197	0.0280026
cg24147596	0.192806	0.059366	0.626187	0.0061659
cg24170090	7.67369e-06	1.37082e-10	0.429564	0.0347338
cg24182328	0.190346	0.0389092	0.931186	0.0405617
cg24183958	0.000241809	3.07278e-07	0.190289	0.014379
cg24192663	0.122529	0.0241239	0.622341	0.0113433
cg24211742	0.0024457	2.17168e-05	0.27543	0.0125979
cg24229819	5.99456e-09	5.3438e-17	0.672455	0.0452929
cg24229963	177778	3.00606	1.05137e+10	0.0310608
cg24234277	790137	3.15442	1.97918e+11	0.0322667
cg24237439	6.89212	1.21576	39.0712	0.0292081
cg24278423	63.6486	2.29273	1766.95	0.0143147
cg24315815	7.09547	1.77419	28.3767	0.00559401
cg24323726	65.6105	10.6275	405.057	6.64493e-06
cg24335149	9.47949	2.10979	42.5923	0.00334802
cg24341129	8.62117	1.92063	38.698	0.00492563
cg24365867	0.0604211	0.00559394	0.652618	0.0208074
cg24402880	5.43691	1.35458	21.8223	0.0169409
cg24409107	1.82103e-11	9.32638e-22	0.355568	0.040806
cg24457403	22.9391	2.08965	251.814	0.0103809
cg24457521	389.275	1.97182	76850.3	0.0269845
cg24497819	12.2229	2.31958	64.408	0.00315476
cg24516901	9.63638	1.98426	46.7983	0.00495669
cg24530795	0.00169188	1.00878e-05	0.283753	0.0146081
cg24545967	17.4774	2.67245	114.3	0.00282735
cg24577137	3138.36	11.2779	873325	0.00505301
cg24585690	5.40151	1.05411	27.6786	0.0430554
cg24602243	692454	2.54858	1.88141e+11	0.0351603
cg24612198	16.9289	1.04272	274.847	0.0466588
cg24642468	0.189053	0.0357474	0.999818	0.0499749
cg24674703	8.22872	1.32916	50.9434	0.023459
cg24678320	0.00223103	0.000221791	0.0224423	2.17694e-07
cg24686358	4.5632	1.00109	20.8001	0.049835
cg24734575	0.159592	0.0304273	0.837067	0.0299843
cg24798047	0.124697	0.0286595	0.542559	0.00552014
cg24820508	90627.5	25.5695	3.21216e+08	0.0061951
cg24847572	564425	12.9604	2.45807e+10	0.015097
cg24926042	6.98149	1.09074	44.6861	0.0402018
cg24928378	8.77625	1.26171	61.046	0.0281723
cg24975222	0.0193789	0.00072099	0.520868	0.0188552
cg25006823	64.9985	4.59343	919.75	0.0020171
cg25018881	0.0184633	0.00139868	0.243725	0.00242696
cg25055477	1357.12	6.87575	267864	0.00747393
cg25060020	7045.56	3.44688	1.44014e+07	0.0227179
cg25082710	6.66813	1.58708	28.0161	0.00957963
cg25125453	13.8521	1.01324	189.373	0.0488586
cg25149155	0.0114694	0.000170894	0.769764	0.0373526
cg25171089	8942.89	12.5616	6.36665e+06	0.00662477
cg25182523	5.95711	1.66072	21.3686	0.00617586
cg25203980	0.0821929	0.0139622	0.483855	0.00573398
cg25250358	0.0999159	0.0117232	0.851578	0.0351243
cg25298754	45.952	7.61488	277.297	2.99869e-05
cg25300386	6.26955	1.37761	28.533	0.0175821
cg25349574	8.15381	1.27844	52.0044	0.0264319
cg25355065	1797.5	20.2327	159693	0.00106178
cg25355803	0.0446446	0.00395397	0.504087	0.0119427
cg25356886	35.5888	1.74052	727.69	0.0203471
cg25371038	2.4928e-08	6.54578e-16	0.949325	0.0493213
cg25488206	0.00561481	8.99131e-05	0.350628	0.0140179
cg25499099	0.0260625	0.00113645	0.597697	0.0224906
cg25505974	5.58055e+11	13255.8	2.34934e+19	0.00253019
cg25506900	1772.09	1.5183	2.0683e+06	0.0379073
cg25533361	55374.2	23.1922	1.32213e+08	0.00592031
cg25547939	38.1692	1.6798	867.299	0.022287
cg25573386	6.87778	1.14426	41.3402	0.0350982
cg25580018	7.69074	1.52727	38.7277	0.0133831
cg25580076	0.0745454	0.02019	0.275236	9.78852e-05
cg25619607	1.37168e-07	2.82584e-13	0.0665823	0.0180036
cg25622628	921.955	25.6655	33118.4	0.000187018
cg25671438	8.10354	1.66488	39.4427	0.00956179
cg25762395	12667.2	2.029	7.90822e+07	0.0341203
cg25769980	608.439	2.22055	166715	0.0251873
cg25776555	101.252	4.08455	2509.96	0.00481628
cg25806808	0.0624431	0.00680459	0.573017	0.0141938
cg25836326	0.0587403	0.00443352	0.778259	0.0315455
cg25853833	1.78056e+09	16.3362	1.94073e+17	0.0240834
cg25881193	530.257	3.0686	91629	0.0170098
cg25884854	8.88951e-07	1.72169e-12	0.458988	0.0378947
cg25889160	6.58412	1.32583	32.6969	0.0211725
cg25956985	0.111779	0.0215355	0.580189	0.00911048
cg25974870	225184	1.68108	3.01638e+10	0.0407363
cg25978208	8.93724	1.12174	71.2058	0.0385973
cg25994725	8.48275	1.16011	62.0263	0.0351811
cg26014796	0.000249669	4.2451e-07	0.146839	0.0107849
cg26018901	0.0328718	0.00297885	0.362742	0.00530788
cg26060255	10.2154	1.12759	92.5465	0.0387569
cg26066361	5.42699	1.48985	19.7685	0.0103347
cg26073060	0.149645	0.0320354	0.699027	0.0157242
cg26081162	0.00703642	7.92755e-05	0.624546	0.0303393
cg26090652	9.1478	2.10685	39.7191	0.00312996
cg26128441	19.1442	1.32719	276.148	0.0301712
cg26133068	0.0318944	0.00114204	0.890727	0.042552
cg26186727	0.234063	0.0613312	0.893272	0.0335756
cg26202340	11.4721	1.98581	66.2746	0.00639915
cg26207503	13.8521	1.37572	139.477	0.0257029
cg26209676	14.263	1.5222	133.643	0.0199117
cg26218269	0.000666479	4.85263e-06	0.0915367	0.00359142
cg26265187	390857	2.13252	7.16379e+10	0.0373021
cg26317111	7.9725	1.10175	57.6908	0.0397896
cg26323655	0.096251	0.0220718	0.419732	0.00183712
cg26333317	12.3193	2.21125	68.6331	0.00416359
cg26389232	0.194736	0.0416831	0.909775	0.0375084
cg26394380	5.45487	1.34551	22.1147	0.0175244
cg26410550	0.131149	0.0315048	0.545952	0.00524318
cg26504906	18.7834	2.00819	175.688	0.0101347
cg26509022	0.212985	0.0537547	0.843885	0.0276936
cg26527984	51.1225	5.99996	435.588	0.000319338
cg26594445	0.0112258	0.000358559	0.351456	0.0106166
cg26608667	0.026721	0.00704699	0.101321	1.0005e-07
cg26647600	9.15901	1.22483	68.489	0.0309645
cg26661623	8.1109	1.30496	50.4127	0.0247359
cg26753512	1.29451e+06	8.9372	1.87504e+11	0.0202759
cg26755793	6.05197	1.33143	27.509	0.0197792
cg26757053	127.246	2.90424	5575.14	0.011978
cg26757793	0.0719045	0.0112526	0.459471	0.00540643
cg26763524	120.676	1.30951	11120.7	0.03782
cg26803305	6.4369	1.52103	27.2405	0.0114147
cg26815229	151.953	8.78364	2628.71	0.000552502
cg26823505	15.9337	2.40283	105.66	0.0041281
cg26824091	1088.53	1.06204	1.11569e+06	0.0480436
cg26853855	0.230351	0.059064	0.898375	0.0344899
cg26866325	13.7155	3.7967	49.5472	6.44708e-05
cg26887625	970.328	23.5743	39939.1	0.000287742
cg26991946	35.3057	1.19579	1042.4	0.039066
cg27090024	1896.65	1.0962	3.28158e+06	0.0472437
cg27114026	5612.42	1.7183	1.83317e+07	0.03652
cg27143938	10.1126	1.54434	66.2187	0.0158114
cg27159719	4.26468	1.29461	14.0486	0.0171034
cg27202708	0.146478	0.0242543	0.884613	0.0362963
cg27207274	313.179	1.862	52675.1	0.0279707
cg27217148	9.47352	1.39489	64.3402	0.0214214
cg27226949	0.00537208	4.51072e-05	0.639792	0.0321056
cg27235662	13.7284	2.04551	92.1379	0.00700273
cg27241190	50.3204	1.87532	1350.25	0.0195648
cg27270684	33.0254	4.60939	236.621	0.000499721
cg27291231	0.182552	0.0350144	0.951757	0.0435234
cg27417997	5.72644	1.57473	20.8239	0.00806493
cg27462398	0.317245	0.100748	0.998972	0.0497949
cg27477990	792414	6.373	9.85282e+10	0.0232437
cg27488807	0.259462	0.0694257	0.969676	0.0448836
cg27519424	19.6039	1.74934	219.691	0.0157979
cg27529628	0.000630894	1.03035e-06	0.386302	0.0244197
cg27579745	226.83	5.73983	8963.97	0.00383455
cg27623214	0.0122408	0.000382342	0.391892	0.0127866
cg27625732	5.62143	1.08266	29.1879	0.0399309
cg27626318	6.29024e+06	1882.8	2.1015e+10	0.000155948

## Sheet: Table S2
id	HR	HR.95L	HR.95H	pvalue
cg00145118	0.106367	0.0200722	0.563661	0.00844364
cg01027739	17.4463	1.41096	215.721	0.0258624
cg01195053	20.1171	1.25841	321.594	0.0337959
cg01244871	3.59922e-13	4.10209e-24	0.0315799	0.0258322
cg01305547	0.00196514	4.56258e-05	0.0846399	0.00116964
cg01468868	10.9227	2.97775	40.0653	0.000311557
cg01656216	0.066516	0.00920797	0.480494	0.00722156
cg02265318	0.00829623	0.000318406	0.216162	0.00396669
cg02385474	9.43897	1.59896	55.7202	0.0132092
cg03003256	8.75002	1.18774	64.461	0.0332688
cg03055440	4.50479	1.1112	18.2624	0.0350652
cg03087937	3.19306	1.00056	10.1899	0.0498894
cg03251079	0.0213503	0.00124745	0.365412	0.0079368
cg03257423	0.087739	0.00860896	0.894199	0.0399396
cg03301801	9.44686	1.60739	55.5205	0.012948
cg03483654	0.000570479	5.64345e-06	0.0576679	0.00151715
cg03583857	12.6582	1.87883	85.2811	0.00910972
cg03699566	5.64889	1.45821	21.8829	0.0122142
cg04135543	1.92885e-09	3.1445e-17	0.118317	0.0282892
cg04206644	1.67473e-15	1.7766e-25	1.5787e-05	0.00369017
cg04228628	1947.01	1.79461	2.11235e+06	0.033674
cg04677163	3.30684e-08	4.39584e-15	0.248762	0.0329918
cg04683119	1962.05	2.4222	1.58931e+06	0.0264953
cg04770504	0.161213	0.0324259	0.801509	0.0257233
cg05442902	23.6976	1.57763	355.963	0.0220347
cg05556020	7.59407	1.79433	32.14	0.0058837
cg05556202	0.167977	0.0400884	0.703849	0.0146715
cg05588972	58.5153	1.55508	2201.85	0.027913
cg05728656	6.03927e-12	1.71062e-21	0.0213214	0.0212776
cg05779272	12.2872	1.03757	145.508	0.0466783
cg05861567	5.17644	1.22451	21.8827	0.0253953
cg05887405	6.64979	1.71741	25.7479	0.00608905
cg05903630	3.77775e-09	1.03378e-15	0.0138051	0.0118885
cg06334284	1.08748e-09	4.43112e-18	0.266888	0.0362619
cg06391468	0.134479	0.0248778	0.726942	0.0197862
cg06466479	0.00880596	0.000309676	0.250406	0.00559442
cg06589885	14.1862	1.78577	112.696	0.0121297
cg06625414	3.24659e-07	4.71414e-13	0.22359	0.0293786
cg06890553	0.000256148	1.73173e-06	0.037888	0.00117919
cg06971096	0.221206	0.0512226	0.955288	0.0432541
cg07086380	3.68725	1.00631	13.5105	0.0489003
cg07122126	585364	75.6412	4.52995e+09	0.00365036
cg07200280	9.45575	1.36072	65.7086	0.0231243
cg07512345	0.00314545	1.38111e-05	0.716373	0.0374889
cg07572341	0.0206242	0.00130304	0.326437	0.00587891
cg07928641	9.17499e-10	1.28543e-16	0.0065488	0.00975223
cg07973246	7.50477e-09	2.09922e-15	0.0268298	0.0151015
cg08008403	6.50799	1.07613	39.3577	0.0413632
cg08040428	3.21136e-08	1.08776e-12	0.000948076	0.00101807
cg08064891	1.01965e-08	2.81138e-16	0.369816	0.038268
cg08107767	6722.27	8.32052	5.43102e+06	0.00987225
cg08307092	3.13697	1.08104	9.10287	0.0354372
cg08504583	0.00407251	0.000123447	0.134352	0.00203383
cg09088193	0.000125392	4.65021e-08	0.338115	0.0258137
cg09357097	0.223923	0.0527455	0.950634	0.0424998
cg09937039	4.42272	1.03812	18.8421	0.0443722
cg09996240	0.0263095	0.00103376	0.669584	0.0276057
cg10063179	0.0379405	0.00270137	0.532871	0.0152287
cg10094443	0.000862543	1.63775e-06	0.454269	0.0273311
cg10161121	8.96606	1.11369	72.1839	0.0392892
cg10356463	1.48044e-05	1.63245e-08	0.0134258	0.00137154
cg10534672	71.2005	1.44414	3510.41	0.0319724
cg10604168	6.04312	1.33964	27.2605	0.0192644
cg10605520	0.203451	0.052505	0.788346	0.021218
cg10644361	0.00120252	1.55643e-06	0.929083	0.0475191
cg10771262	5.6859	1.08261	29.8625	0.0399988
cg10784341	4.72633	1.06556	20.9638	0.0410015
cg10805667	2.18685e-11	6.32197e-22	0.756463	0.0474226
cg10818781	0.0442671	0.00580187	0.33775	0.00263926
cg10835876	0.0128097	0.000375625	0.43684	0.0155256
cg10861751	5.00412	1.10117	22.7406	0.0370938
cg10922280	9.9014	1.11538	87.8964	0.0395921
cg10995925	8.70354	1.1394	66.4836	0.0369998
cg11260422	0.00280649	8.09001e-06	0.973596	0.0489611
cg11468462	7.71637e-14	1.53413e-24	0.00388119	0.0163263
cg11511443	3.31265	1.08344	10.1286	0.0356841
cg11513856	0.0515856	0.00352662	0.754568	0.0303348
cg11540997	38.6206	3.75329	397.399	0.00212634
cg11656547	9.25654	1.06121	80.741	0.044038
cg11695358	0.110549	0.0194441	0.628525	0.0130034
cg11828669	1.07965e-11	7.68204e-21	0.0151735	0.0187898
cg11953334	0.0566778	0.00451135	0.712063	0.0262186
cg11984608	6.97386	1.50001	32.4228	0.0132447
cg12004206	5.69599e-07	3.79791e-12	0.0854265	0.018053
cg12019109	5.85424	1.57444	21.7679	0.00835501
cg12106945	6.14396e-08	4.82876e-13	0.00781738	0.00562385
cg12177677	5.7465	1.88926	17.479	0.002064
cg12229172	5.18731e-08	1.36103e-13	0.0197705	0.0105164
cg12448934	10.654	1.0583	107.254	0.044637
cg12506373	3.58148e+06	117.27	1.0938e+11	0.00418022
cg12572827	0.000882507	1.0812e-05	0.0720328	0.00174089
cg12621514	0.267472	0.0722675	0.989953	0.0482583
cg12832565	13.0573	1.20984	140.923	0.0342677
cg12903171	0.0213907	0.00178325	0.25659	0.002421
cg13066963	5.26827	1.07657	25.7806	0.0402636
cg13449372	0.0733972	0.00725649	0.74239	0.026948
cg13804316	945.65	1.56736	570547	0.0359463
cg14079785	0.0419909	0.00451492	0.390535	0.00533097
cg14093936	15.3076	2.52618	92.7582	0.00299639
cg14126210	3.13175e+06	19.8119	4.95049e+11	0.0143292
cg14226064	13.9542	2.6832	72.5696	0.00172873
cg14423778	5.04125	1.24848	20.3561	0.0231102
cg14585160	1.93101e-11	2.17186e-21	0.171687	0.0347962
cg14611112	10.5243	1.8198	60.8647	0.00857304
cg14654731	8.60886	1.41278	52.4587	0.0195578
cg14732540	4.16644	1.11351	15.5896	0.0340343
cg14741922	55.8329	1.56818	1987.85	0.0273277
cg14809191	1.97835e-06	5.47192e-11	0.0715264	0.0141855
cg14847688	16.4902	2.75132	98.8349	0.002157
cg14939691	2.27682e-09	6.41725e-16	0.0080781	0.00970507
cg15050111	886.412	2.45557	319977	0.0238857
cg15312298	1.12207e-05	3.22465e-10	0.39044	0.0326603
cg15569340	11.8598	1.05199	133.703	0.0453954
cg15584813	29.2184	3.35689	254.317	0.00223634
cg15612927	2.145e-08	7.42445e-14	0.0061971	0.00591627
cg15799267	10.6084	2.13469	52.7186	0.00388975
cg16046465	1.14781e-06	1.53994e-10	0.00855522	0.00264233
cg16069910	6.01062	1.00797	35.842	0.0489906
cg16356956	12.2695	1.00054	150.46	0.0499509
cg16708981	4.6965	1.04949	21.0169	0.0430578
cg17044311	0.243955	0.0763473	0.779517	0.0173031
cg17289734	2.61112e-05	2.1371e-09	0.319027	0.0279556
cg17460386	8.35468	1.52728	45.7025	0.0143489
cg17470143	5.88565	1.18089	29.3345	0.0305529
cg17500329	0.00367796	2.06503e-05	0.65507	0.0340105
cg17777592	4.57157	1.07548	19.4326	0.0395408
cg17813891	7.4253	1.49835	36.7972	0.0140829
cg17839611	5.6759	1.12267	28.6956	0.0357362
cg17895873	3.91473e+09	1788.66	8567901586101380	0.00302259
cg17920197	30.6084	3.36975	278.024	0.00237286
cg18055007	0.310262	0.118906	0.809571	0.0167718
cg18060199	0.000787452	9.14349e-07	0.678167	0.0382103
cg18140857	19.6155	3.12911	122.964	0.00148286
cg18202456	9932.24	5.13949	1.91944e+07	0.0171264
cg18267381	0.174288	0.0436713	0.69557	0.0133589
cg18270343	7.7301	1.84231	32.4345	0.00518934
cg18328334	21.4985	3.85469	119.902	0.000467589
cg18335068	5.42716	1.19803	24.5854	0.0282088
cg18675600	0.115239	0.0179456	0.740014	0.0227689
cg18959422	8.80151	1.82177	42.5228	0.00680332
cg19096475	12.537	1.50346	104.543	0.0194503
cg19219437	0.00518006	0.000200467	0.133853	0.00151381
cg19220754	2591.33	3.47351	1.9332e+06	0.0198639
cg19224164	6.43915	1.36449	30.387	0.018646
cg19318511	4.79226e-06	2.45412e-10	0.0935801	0.0151019
cg19612574	0.0354814	0.00141362	0.890573	0.0423117
cg19954000	5.31509	1.04094	27.1391	0.0446221
cg20001829	16.1068	1.90739	136.012	0.0106746
cg20375690	1.4819e-09	2.1113e-16	0.0104013	0.0114833
cg20557104	3.96996	1.12193	14.0478	0.0324846
cg20590849	6114.55	6.54992	5.70811e+06	0.0124688
cg20716064	8.08552e-10	5.34306e-18	0.122356	0.0293632
cg20791841	4.70025e-12	9.30316e-21	0.00237471	0.0107427
cg20950277	0.0141666	0.00129392	0.155105	0.000489868
cg21068339	9.89937e-07	2.46954e-12	0.396826	0.0356957
cg21152671	10.5292	2.25988	49.057	0.00271401
cg21256649	0.0132249	0.000335872	0.520728	0.0209908
cg21494776	4.77365	1.06471	21.4028	0.0411642
cg21652958	0.170093	0.0333019	0.868772	0.0332511
cg21682902	0.00804335	0.000182755	0.354001	0.0124974
cg21742836	0.109431	0.01789	0.669375	0.0166485
cg21743830	0.00164985	3.62265e-05	0.0751389	0.00100724
cg21820890	7.82215	1.59155	38.4444	0.0113418
cg21972430	7.32083e-10	7.57159e-17	0.00707837	0.0103703
cg22085335	0.0075115	0.000217415	0.259515	0.00680337
cg22188058	250.675	1.30988	47972.3	0.0393357
cg22322184	0.0591458	0.00352036	0.993715	0.0494902
cg22395192	1.79146e-15	1.1395e-27	0.00281644	0.017798
cg22902083	6.79134e-08	2.39588e-12	0.00192507	0.00160312
cg22918700	0.0139011	0.000505685	0.382138	0.0114412
cg23299127	2.57154e-08	4.35541e-15	0.15183	0.0280257
cg23414431	0.00649422	0.000125583	0.335834	0.0123504
cg23446109	8.71578e-07	7.67184e-13	0.990178	0.049838
cg23473726	55110.3	28.3271	1.07217e+08	0.00472298
cg23514672	0.00914432	0.000195076	0.428646	0.0167797
cg23609672	13.2549	1.81316	96.8976	0.0108883
cg23685580	0.010913	0.000259063	0.459709	0.0179247
cg23818978	0.0213585	0.00145919	0.31263	0.00496683
cg24183958	3.168e-05	2.82821e-08	0.0354861	0.00382878
cg24237439	9.36962	1.15738	75.8525	0.0359989
cg24335149	17.7857	3.26628	96.8477	0.000872043
cg24341129	6.5994	1.37243	31.7336	0.0185186
cg24409107	8.76988e-12	2.21432e-22	0.347333	0.0408648
cg24545967	8.01703	1.17648	54.6312	0.0335066
cg24678320	0.0398656	0.00284044	0.559514	0.0168109
cg24975222	0.0348365	0.00154374	0.786131	0.0347466
cg25018881	0.0673264	0.00608674	0.744708	0.0277829
cg25082710	6.45756	1.31093	31.8096	0.0218623
cg25182523	4.18345	1.05569	16.578	0.0416395
cg25250358	0.0730889	0.00927728	0.575814	0.0129885
cg25300386	5.93459	1.13941	30.9103	0.0344334
cg25355065	139.938	1.39952	13992.3	0.0354635
cg25580076	0.177901	0.0410134	0.771671	0.0211004
cg25619607	8.07484e-11	7.3381e-17	8.88555e-05	0.00105936
cg25622628	184.71	3.88221	8788.25	0.00809045
cg26186727	0.235598	0.0568966	0.975563	0.0461422
cg26317111	8.95633	1.11323	72.0566	0.0393226
cg26323655	0.16745	0.041257	0.679631	0.0124085
cg26527984	11.0887	1.18698	103.59	0.0348311
cg26594445	0.0329344	0.00112547	0.963749	0.0475466
cg26755793	6.4922	1.31425	32.0705	0.0217178
cg26803305	5.26947	1.21213	22.9079	0.0266544
cg26853855	0.168528	0.0372959	0.761526	0.0206681
cg26866325	7.48453	1.83612	30.509	0.00499239
cg27623214	0.000617303	4.76757e-06	0.0799283	0.0028997

## Sheet: Table S3
GNPDA1
DOLPP1
AC141586.5
RMDN1
WHSC1
LIF
RP1-102K2.8
ZNF438
MARC1
PCNXL2
FAM26D
MS4A6A
MUC15
HMGA2
ZNF112
FNDC7
DAK
DDB1
CD34
FOLR1
CYSTM1
INTS6
INTS6-AS1
TNKS
CAV1
GUF1
DFNA5
P2RX6
TUBA3FP
REN
TM4SF19
TM4SF19-TCTEX1D2
RSG1
C6orf47
B4GALT1
MLC1
OSGIN1
MRPS27
PTCD2
PPAP2B
SOX9
SOX9-AS1
RAD1
HFE2
AC009955.8
SLC4A3
ZNF223
PTPRN
TNFAIP8
AC010642.1
CTD-3138B18.5
ZNF8
RFTN1
TNP2
FOXA2
LAMC1
SRGAP1
LHX9
PSD3
PTOV1
PTOV1-AS1
GBAS
MRPS17
HIST1H2AD
SLAIN1
KRT39
HOXB7
BATF
HMG20B
MFSD12
MTNR1A
RP11-215A19.2
UGDH
UGDH-AS1
FASLG
ITIH1
C1QTNF2
RASL12
HRH3
MIPOL1
TARID
TCF21
PHACTR2
LAMTOR1
PHB2
DPT
RGS1
DPEP2
LTA
FOXA1
TTC6
NXPH4
LMO3
IFT22
DUOX2
MAMDC2
MAPK15
ZBTB1
ZBTB25
GRIN2D
CLDN16
NACC2
AZGP1
COL13A1
CYTIP
MGST2
CLSTN3
RP11-273B20.1
CAD
PDE6H
DKK1
CD160
GRB10
ESPN
HES2
MRPL43
RP11-460I13.2
SFTPC
SEMA7A
MCFD2
TTC7A
TP53TG5
MBNL1
ARHGAP1
ZNF408
LCN6
RP11-216L13.16
PP12613
TMEM155
BRDT
SCGB2A2
FOXQ1
GPR135
TKT
GRHL3
FAM84B
RBP5
SLC38A4
RAD52
ALOX15B
FRMD5
CTD-2521M24.10
NXNL1
CSF2RB
ZNF677
ABCC2
MIR6872
SEMA3B
FAIM3
DCLK1
C8orf17
CAB39L
EVL
ABI3
GNGT2
SMYD5
LGI4
DDAH2
BCAR3
SDR16C5
KLF17
ZNF385D
JRK
TNS1
PTP4A3
MYBPH
CLMP
PCOLCE2
CTD-2631K10.1
TNPO1
NOP14
MSANTD3
MAPK8
FGF1
RP11-770J1.3
TMEM25
TMEM51
TMEM51-AS1
B3GNT8
MIF4GD
RP11-649A18.12
RP11-138I18.1
MAN2B1
WDR83
TNIP3
RP3-512B11.3
TRAF1
PRKAR1A
ICAM4
THBS2
HAL
PPP4C
CCL25
PLA2G12B
TPD52L1
KCNF1
SDC4
RETN
FAM46B
CNN2
FITM1
MAP3K6
RP11-164J13.1
PCCA
RP11-12G12.7
ZNF324
TEKT5
CATSPER2
PDIA3P2
AMICA1
RANBP3L
PLA2G5
BNC2
GALE
SH2D3C
ZNF792
CDCP1
IKBKAP
IVL
FAM129A
PLOD2
COL1A2
SFXN2
IMPACT
C19orf24
NETO1
RP11-676J15.1
UBE2U
FSBP
RAD54B
GALK1
MRPL49
KCTD1
SLC14A1
CSRNP3
PPBPP2
C19orf18

## Sheet: Table S4
BP
ID	Description	GeneRatio	BgRatio	pvalue	p.adjust	qvalue	geneID	Count
GO:0110110	positive regulation of animal organ morphogenesis	6/174	82/18493	0.000123347	0.0939316	0.0891602	LIF/CD34/SOX9/HOXB7/DKK1/FGF1	6
GO:0045835	negative regulation of meiotic nuclear division	3/174	11/18493	0.000127794	0.0939316	0.0891602	LIF/RAD1/PRKAR1A	3
GO:0048762	mesenchymal cell differentiation	9/174	210/18493	0.000171735	0.0939316	0.0891602	HMGA2/FOLR1/SOX9/FOXA2/TCF21/FOXA1/SEMA7A/SEMA3B/RANBP3L	9
GO:0040020	regulation of meiotic nuclear division	4/174	31/18493	0.00019534	0.0939316	0.0891602	LIF/RAD1/MAPK15/PRKAR1A	4
GO:0060485	mesenchyme development	10/174	269/18493	0.000239029	0.0939316	0.0891602	HMGA2/FOLR1/SOX9/FOXA2/TCF21/FOXA1/SEMA7A/SEMA3B/RANBP3L/BNC2	10
GO:0001655	urogenital system development	11/174	322/18493	0.000243584	0.0939316	0.0891602	LIF/CD34/REN/PTCD2/SOX9/HOXB7/TCF21/FOXA1/ALOX15B/FGF1/SDC4	11
GO:0006012	galactose metabolic process	3/174	14/18493	0.000276117	0.0939316	0.0891602	B4GALT1/GALE/GALK1	3
GO:1905330	regulation of morphogenesis of an epithelium	7/174	134/18493	0.000278626	0.0939316	0.0891602	LIF/SOX9/HOXB7/PHB2/DKK1/GRHL3/FGF1	7
GO:0072073	kidney epithelium development	7/174	140/18493	0.000363718	0.0941594	0.0893764	LIF/CD34/SOX9/HOXB7/TCF21/FGF1/SDC4	7
GO:0001823	mesonephros development	6/174	101/18493	0.00038542	0.0941594	0.0893764	REN/SOX9/HOXB7/TCF21/FGF1/SDC4	6
GO:2000241	regulation of reproductive process	7/174	142/18493	0.000396302	0.0941594	0.0893764	LIF/B4GALT1/SOX9/RAD1/MAPK15/PRKAR1A/RETN	7
GO:0051447	negative regulation of meiotic cell cycle	3/174	16/18493	0.000418952	0.0941594	0.0893764	LIF/RAD1/PRKAR1A	3
GO:0072009	nephron epithelium development	6/174	109/18493	0.000578965	0.108499	0.102988	LIF/CD34/SOX9/HOXB7/TCF21/FGF1	6
GO:0072210	metanephric nephron development	4/174	41/18493	0.000584327	0.108499	0.102988	LIF/CD34/SOX9/TCF21	4
GO:0048863	stem cell differentiation	8/174	199/18493	0.000603445	0.108499	0.102988	LIF/HMGA2/FOLR1/SOX9/BATF/FOXA1/SEMA7A/SEMA3B	8
GO:0072088	nephron epithelium morphogenesis	5/174	76/18493	0.000750016	0.126425	0.120003	LIF/SOX9/HOXB7/TCF21/FGF1	5
GO:2000027	regulation of animal organ morphogenesis	8/174	208/18493	0.000805607	0.12649	0.120065	LIF/CD34/SOX9/HOXB7/PHB2/DKK1/GRHL3/FGF1	8
GO:0072028	nephron morphogenesis	5/174	78/18493	0.000844204	0.12649	0.120065	LIF/SOX9/HOXB7/TCF21/FGF1	5
GO:0051445	regulation of meiotic cell cycle	4/174	48/18493	0.00106678	0.143273	0.135995	LIF/RAD1/MAPK15/PRKAR1A	4
GO:0001822	kidney development	9/174	271/18493	0.00109007	0.143273	0.135995	LIF/CD34/REN/PTCD2/SOX9/HOXB7/TCF21/FGF1/SDC4	9
GO:0051260	protein homooligomerization	10/174	328/18493	0.00111558	0.143273	0.135995	CAV1/P2RX6/B4GALT1/C1QTNF2/ZBTB1/NACC2/RAD52/EVL/KCNF1/KCTD1	10
GO:0060425	lung morphogenesis	4/174	50/18493	0.00124434	0.152545	0.144796	LIF/SOX9/TCF21/FOXA1	4
GO:0018105	peptidyl-serine phosphorylation	9/174	282/18493	0.00143635	0.168427	0.159871	LIF/HMGA2/TNKS/CAV1/DKK1/DCLK1/BCAR3/MAPK8/SH2D3C	9
GO:0043062	extracellular structure organization	11/174	402/18493	0.00152042	0.170698	0.162027	CD34/B4GALT1/SOX9/LAMC1/DPT/COL13A1/ICAM4/SDC4/PLA2G5/PLOD2/COL1A2	11
GO:0072001	renal system development	9/174	286/18493	0.00158229	0.170698	0.162027	LIF/CD34/REN/PTCD2/SOX9/HOXB7/TCF21/FGF1/SDC4	9
GO:0072202	cell differentiation involved in metanephros development	3/174	26/18493	0.0018153	0.172548	0.163783	LIF/CD34/TCF21	3
GO:0072006	nephron development	6/174	136/18493	0.00182512	0.172548	0.163783	LIF/CD34/SOX9/HOXB7/TCF21/FGF1	6
GO:0072080	nephron tubule development	5/174	93/18493	0.00185627	0.172548	0.163783	LIF/SOX9/HOXB7/TCF21/FGF1	5
GO:0060993	kidney morphogenesis	5/174	94/18493	0.00194587	0.172548	0.163783	LIF/SOX9/HOXB7/TCF21/FGF1	5
GO:0002009	morphogenesis of an epithelium	12/174	479/18493	0.00197091	0.172548	0.163783	LIF/FOLR1/SOX9/HOXB7/TCF21/PHB2/FOXA1/DKK1/FOXQ1/GRHL3/FGF1/SDC4	12
GO:0061326	renal tubule development	5/174	95/18493	0.0020386	0.172548	0.163783	LIF/SOX9/HOXB7/TCF21/FGF1	5
GO:0001657	ureteric bud development	5/174	96/18493	0.00213451	0.172548	0.163783	SOX9/HOXB7/TCF21/FGF1/SDC4	5
GO:0072163	mesonephric epithelium development	5/174	97/18493	0.00223367	0.172548	0.163783	SOX9/HOXB7/TCF21/FGF1/SDC4	5
GO:0072164	mesonephric tubule development	5/174	97/18493	0.00223367	0.172548	0.163783	SOX9/HOXB7/TCF21/FGF1/SDC4	5
GO:0018209	peptidyl-serine modification	9/174	301/18493	0.00223922	0.172548	0.163783	LIF/HMGA2/TNKS/CAV1/DKK1/DCLK1/BCAR3/MAPK8/SH2D3C	9
GO:0001658	branching involved in ureteric bud morphogenesis	4/174	60/18493	0.00244978	0.178569	0.169499	SOX9/HOXB7/TCF21/FGF1	4
GO:0051784	negative regulation of nuclear division	4/174	60/18493	0.00244978	0.178569	0.169499	LIF/TNKS/RAD1/PRKAR1A	4
GO:0001763	morphogenesis of a branching structure	7/174	196/18493	0.00258681	0.183596	0.174269	SOX9/HOXB7/TCF21/PHB2/FOXA1/COL13A1/FGF1	7
GO:0060562	epithelial tube morphogenesis	9/174	313/18493	0.00290772	0.196171	0.186206	FOLR1/SOX9/HOXB7/TCF21/PHB2/FOXA1/GRHL3/FGF1/SDC4	9
GO:0016050	vesicle organization	9/174	314/18493	0.00296986	0.196171	0.186206	CD34/FOLR1/CAV1/PTPRN/FASLG/LAMTOR1/MAPK15/MCFD2/SDC4	9
GO:0048754	branching morphogenesis of an epithelial tube	6/174	150/18493	0.00298221	0.196171	0.186206	SOX9/HOXB7/TCF21/PHB2/FOXA1/FGF1	6
GO:0014074	response to purine-containing compound	6/174	151/18493	0.0030819	0.197902	0.187849	P2RX6/REN/PTPRN/DUOX2/CAD/PLA2G5	6
GO:0060675	ureteric bud morphogenesis	4/174	65/18493	0.00328002	0.203316	0.192988	SOX9/HOXB7/TCF21/FGF1	4
GO:0072171	mesonephric tubule morphogenesis	4/174	66/18493	0.00346639	0.203316	0.192988	SOX9/HOXB7/TCF21/FGF1	4
GO:0031128	developmental induction	3/174	33/18493	0.00363019	0.203316	0.192988	SOX9/DKK1/FGF1	3
GO:1905332	positive regulation of morphogenesis of an epithelium	3/174	33/18493	0.00363019	0.203316	0.192988	LIF/SOX9/HOXB7	3
GO:0001553	luteinization	2/174	10/18493	0.0037693	0.203316	0.192988	PTPRN/RETN	2
GO:0019388	galactose catabolic process	2/174	10/18493	0.0037693	0.203316	0.192988	GALE/GALK1	2
GO:0072584	caveolin-mediated endocytosis	2/174	10/18493	0.0037693	0.203316	0.192988	CAV1/MLC1	2
GO:2000049	positive regulation of cell-cell adhesion mediated by cadherin	2/174	10/18493	0.0037693	0.203316	0.192988	FOXA2/FOXA1	2
GO:0071542	dopaminergic neuron differentiation	3/174	35/18493	0.00429535	0.227148	0.21561	FOXA2/FOXA1/DKK1	3
GO:0001765	membrane raft assembly	2/174	11/18493	0.00457852	0.232986	0.221151	CAV1/RFTN1	2
GO:1905941	positive regulation of gonad development	2/174	11/18493	0.00457852	0.232986	0.221151	SOX9/RETN	2
GO:0006338	chromatin remodeling	6/174	165/18493	0.00475407	0.23744	0.225378	HMGA2/SOX9/TNP2/FOXA1/ZBTB1/BRDT	6
GO:0072078	nephron tubule morphogenesis	4/174	74/18493	0.0052224	0.256088	0.243079	SOX9/HOXB7/TCF21/FGF1	4
GO:0031953	negative regulation of protein autophosphorylation	2/174	12/18493	0.00546038	0.258031	0.244923	CAV1/IMPACT	2
GO:0022612	gland morphogenesis	5/174	120/18493	0.00555961	0.258031	0.244923	CAV1/SOX9/PHB2/FOXA1/DUOX2	5
GO:0045727	positive regulation of translation	5/174	120/18493	0.00555961	0.258031	0.244923	GUF1/MRPS27/MIF4GD/FAM129A/IMPACT	5
GO:0140013	meiotic nuclear division	6/174	171/18493	0.00564472	0.258031	0.244923	LIF/RAD1/MAPK15/BRDT/PRKAR1A/RAD54B	6
GO:0048286	lung alveolus development	3/174	40/18493	0.00626551	0.269254	0.255576	LIF/TCF21/FOXA1	3
GO:0090184	positive regulation of kidney development	3/174	40/18493	0.00626551	0.269254	0.255576	LIF/SOX9/HOXB7	3
GO:0014032	neural crest cell development	4/174	78/18493	0.00628957	0.269254	0.255576	FOLR1/SOX9/SEMA7A/SEMA3B	4
GO:0061333	renal tubule morphogenesis	4/174	78/18493	0.00628957	0.269254	0.255576	SOX9/HOXB7/TCF21/FGF1	4
GO:0070208	protein heterotrimerization	2/174	13/18493	0.00641346	0.270267	0.256538	C1QTNF2/COL1A2	2
GO:0033143	regulation of intracellular steroid hormone receptor signaling pathway	4/174	79/18493	0.00657731	0.271812	0.258005	TCF21/PHB2/FOXA1/LMO3	4
GO:0009566	fertilization	6/174	177/18493	0.00665169	0.271812	0.258005	GNPDA1/B4GALT1/TNP2/DUOX2/LCN6/CATSPER2	6
GO:2001057	reactive nitrogen species metabolic process	4/174	80/18493	0.00687364	0.27669	0.262635	MARC1/CD34/CAV1/DDAH2	4
GO:0035358	regulation of peroxisome proliferator activated receptor signaling pathway	2/174	14/18493	0.00743635	0.288147	0.27351	LMO3/ALOX15B	2
GO:0014031	mesenchymal cell development	4/174	82/18493	0.00749253	0.288147	0.27351	FOLR1/SOX9/SEMA7A/SEMA3B	4
GO:0048864	stem cell development	4/174	82/18493	0.00749253	0.288147	0.27351	FOLR1/SOX9/SEMA7A/SEMA3B	4
GO:0061138	morphogenesis of a branching epithelium	6/174	182/18493	0.00758563	0.288147	0.27351	SOX9/HOXB7/TCF21/PHB2/FOXA1/FGF1	6
GO:0001708	cell fate specification	4/174	84/18493	0.00814705	0.301003	0.285713	SOX9/FOXA2/FOXA1/DKK1	4
GO:0048732	gland development	10/174	434/18493	0.0081473	0.301003	0.285713	CAV1/PTCD2/SOX9/TCF21/PHB2/FOXA1/DUOX2/ZBTB1/CAD/ALOX15B	10
GO:1903046	meiotic cell cycle process	6/174	188/18493	0.00882718	0.313633	0.297702	LIF/RAD1/MAPK15/BRDT/PRKAR1A/RAD54B	6
GO:0014033	neural crest cell differentiation	4/174	86/18493	0.00883802	0.313633	0.297702	FOLR1/SOX9/SEMA7A/SEMA3B	4
GO:0016575	histone deacetylation	4/174	86/18493	0.00883802	0.313633	0.297702	HMG20B/NACC2/SDR16C5/MAPK8	4
GO:0033135	regulation of peptidyl-serine phosphorylation	5/174	135/18493	0.00904312	0.315532	0.299504	LIF/CAV1/DKK1/BCAR3/SH2D3C	5
GO:0009411	response to UV	5/174	136/18493	0.00931862	0.315532	0.299504	DDB1/ZBTB1/MAPK8/IVL/IMPACT	5
GO:0070125	mitochondrial translational elongation	4/174	88/18493	0.00956619	0.315532	0.299504	MRPS27/MRPS17/MRPL43/MRPL49	4
GO:0046683	response to organophosphorus	5/174	137/18493	0.00959985	0.315532	0.299504	P2RX6/REN/PTPRN/DUOX2/PLA2G5	5
GO:0072224	metanephric glomerulus development	2/174	16/18493	0.00968606	0.315532	0.299504	CD34/TCF21	2
GO:2000047	regulation of cell-cell adhesion mediated by cadherin	2/174	16/18493	0.00968606	0.315532	0.299504	FOXA2/FOXA1	2
GO:0030850	prostate gland development	3/174	47/18493	0.00980233	0.315532	0.299504	SOX9/FOXA1/ALOX15B	3
GO:0001656	metanephros development	4/174	89/18493	0.00994447	0.315532	0.299504	LIF/CD34/SOX9/TCF21	4
GO:0070126	mitochondrial translational termination	4/174	89/18493	0.00994447	0.315532	0.299504	MRPS27/MRPS17/MRPL43/MRPL49	4
GO:0034250	positive regulation of cellular amide metabolic process	5/174	140/18493	0.0104785	0.319834	0.303587	GUF1/MRPS27/MIF4GD/FAM129A/IMPACT	5
GO:0071214	cellular response to abiotic stimulus	8/174	319/18493	0.0108072	0.319834	0.303587	HMGA2/DDB1/SOX9/RAD1/ZBTB1/MAPK8/CNN2/IMPACT	8
GO:0104004	cellular response to environmental stimulus	8/174	319/18493	0.0108072	0.319834	0.303587	HMGA2/DDB1/SOX9/RAD1/ZBTB1/MAPK8/CNN2/IMPACT	8
GO:0033145	positive regulation of intracellular steroid hormone receptor signaling pathway	2/174	17/18493	0.0109102	0.319834	0.303587	FOXA1/LMO3	2
GO:0045019	negative regulation of nitric oxide biosynthetic process	2/174	17/18493	0.0109102	0.319834	0.303587	CD34/CAV1	2
GO:1904355	positive regulation of telomere capping	2/174	17/18493	0.0109102	0.319834	0.303587	TNKS/MAPK15	2
GO:1904406	negative regulation of nitric oxide metabolic process	2/174	17/18493	0.0109102	0.319834	0.303587	CD34/CAV1	2
GO:0007338	single fertilization	5/174	144/18493	0.0117337	0.340277	0.322991	GNPDA1/B4GALT1/TNP2/LCN6/CATSPER2	5
GO:0051783	regulation of nuclear division	6/174	201/18493	0.0120058	0.344465	0.326967	LIF/TNKS/RAD1/PHB2/MAPK15/PRKAR1A	6
GO:0030199	collagen fibril organization	3/174	52/18493	0.0129121	0.354676	0.33666	DPT/PLOD2/COL1A2	3
GO:0002320	lymphoid progenitor cell differentiation	2/174	19/18493	0.0135503	0.354676	0.33666	BATF/ZBTB1	2
GO:0034138	toll-like receptor 3 signaling pathway	2/174	19/18493	0.0135503	0.354676	0.33666	CAV1/RFTN1	2
GO:0072077	renal vesicle morphogenesis	2/174	19/18493	0.0135503	0.354676	0.33666	LIF/SOX9	2
GO:0090190	positive regulation of branching involved in ureteric bud morphogenesis	2/174	19/18493	0.0135503	0.354676	0.33666	SOX9/HOXB7	2
GO:1905939	regulation of gonad development	2/174	19/18493	0.0135503	0.354676	0.33666	SOX9/RETN	2
GO:2000831	regulation of steroid hormone secretion	2/174	19/18493	0.0135503	0.354676	0.33666	REN/RETN	2
GO:0051591	response to cAMP	4/174	98/18493	0.0137902	0.354676	0.33666	REN/PTPRN/DUOX2/PLA2G5	4
GO:0061005	cell differentiation involved in kidney development	3/174	54/18493	0.014296	0.354676	0.33666	LIF/CD34/TCF21	3
GO:0090183	regulation of kidney development	3/174	54/18493	0.014296	0.354676	0.33666	LIF/SOX9/HOXB7	3
GO:0006525	arginine metabolic process	2/174	20/18493	0.0149637	0.354676	0.33666	CAD/DDAH2	2
GO:0019370	leukotriene biosynthetic process	2/174	20/18493	0.0149637	0.354676	0.33666	MGST2/PLA2G5	2
GO:0031579	membrane raft organization	2/174	20/18493	0.0149637	0.354676	0.33666	CAV1/RFTN1	2
GO:0060008	Sertoli cell differentiation	2/174	20/18493	0.0149637	0.354676	0.33666	SOX9/TCF21	2
GO:0060602	branch elongation of an epithelium	2/174	20/18493	0.0149637	0.354676	0.33666	SOX9/FGF1	2
GO:0072087	renal vesicle development	2/174	20/18493	0.0149637	0.354676	0.33666	LIF/SOX9	2
GO:0072234	metanephric nephron tubule development	2/174	20/18493	0.0149637	0.354676	0.33666	LIF/SOX9	2
GO:0097734	extracellular exosome biogenesis	2/174	20/18493	0.0149637	0.354676	0.33666	CD34/SDC4	2
GO:0001755	neural crest cell migration	3/174	55/18493	0.0150183	0.354676	0.33666	FOLR1/SEMA7A/SEMA3B	3
GO:2000242	negative regulation of reproductive process	3/174	55/18493	0.0150183	0.354676	0.33666	LIF/RAD1/PRKAR1A	3
GO:0006415	translational termination	4/174	101/18493	0.0152549	0.354676	0.33666	MRPS27/MRPS17/MRPL43/MRPL49	4
GO:0006476	protein deacetylation	4/174	101/18493	0.0152549	0.354676	0.33666	HMG20B/NACC2/SDR16C5/MAPK8	4
GO:0060688	regulation of morphogenesis of a branching structure	3/174	56/18493	0.0157608	0.363307	0.344852	SOX9/HOXB7/PHB2	3
GO:0033138	positive regulation of peptidyl-serine phosphorylation	4/174	103/18493	0.0162838	0.369436	0.35067	LIF/CAV1/BCAR3/SH2D3C	4
GO:0035357	peroxisome proliferator activated receptor signaling pathway	2/174	21/18493	0.0164377	0.369436	0.35067	LMO3/ALOX15B	2
GO:0060487	lung epithelial cell differentiation	2/174	21/18493	0.0164377	0.369436	0.35067	SOX9/FOXA1	2
GO:0008406	gonad development	6/174	216/18493	0.0165885	0.369744	0.350962	REN/SOX9/PTPRN/LHX9/TCF21/RETN	6
GO:0030198	extracellular matrix organization	8/174	348/18493	0.0174175	0.375717	0.356632	B4GALT1/SOX9/LAMC1/DPT/COL13A1/ICAM4/PLOD2/COL1A2	8
GO:0001759	organ induction	2/174	22/18493	0.0179709	0.375717	0.356632	DKK1/FGF1	2
GO:0007530	sex determination	2/174	22/18493	0.0179709	0.375717	0.356632	SOX9/TCF21	2
GO:0035929	steroid hormone secretion	2/174	22/18493	0.0179709	0.375717	0.356632	REN/RETN	2
GO:0060479	lung cell differentiation	2/174	22/18493	0.0179709	0.375717	0.356632	SOX9/FOXA1	2
GO:0061213	positive regulation of mesonephros development	2/174	22/18493	0.0179709	0.375717	0.356632	SOX9/HOXB7	2
GO:0072012	glomerulus vasculature development	2/174	22/18493	0.0179709	0.375717	0.356632	CD34/TCF21	2
GO:0140112	extracellular vesicle biogenesis	2/174	22/18493	0.0179709	0.375717	0.356632	CD34/SDC4	2
GO:0050673	epithelial cell proliferation	9/174	420/18493	0.0181463	0.376465	0.357342	CD34/CAV1/B4GALT1/SOX9/PTPRN/LAMC1/PHB2/SDR16C5/FGF1	9
GO:0045137	development of primary sexual characteristics	6/174	222/18493	0.0187198	0.383921	0.364419	REN/SOX9/PTPRN/LHX9/TCF21/RETN	6
GO:0005996	monosaccharide metabolic process	7/174	287/18493	0.0191124	0.383921	0.364419	B4GALT1/FOXA2/C1QTNF2/TKT/MAN2B1/GALE/GALK1	7
GO:0009226	nucleotide-sugar biosynthetic process	2/174	23/18493	0.0195622	0.383921	0.364419	GNPDA1/UGDH	2
GO:0060055	angiogenesis involved in wound healing	2/174	23/18493	0.0195622	0.383921	0.364419	CD34/B4GALT1	2
GO:0072170	metanephric tubule development	2/174	23/18493	0.0195622	0.383921	0.364419	LIF/SOX9	2
GO:0072243	metanephric nephron epithelium development	2/174	23/18493	0.0195622	0.383921	0.364419	LIF/SOX9	2
GO:0090189	regulation of branching involved in ureteric bud morphogenesis	2/174	23/18493	0.0195622	0.383921	0.364419	SOX9/HOXB7	2
GO:0051100	negative regulation of binding	5/174	165/18493	0.0200143	0.383921	0.364419	HMGA2/TNKS/CAV1/DKK1/MAPK8	5
GO:0048608	reproductive structure development	9/174	428/18493	0.0202279	0.383921	0.364419	LIF/REN/SOX9/PTPRN/LHX9/TCF21/FOXA1/ALOX15B/RETN	9
GO:0060560	developmental growth involved in morphogenesis	6/174	227/18493	0.0206334	0.383921	0.364419	SOX9/SEMA7A/SEMA3B/DCLK1/FGF1/IMPACT	6
GO:0045428	regulation of nitric oxide biosynthetic process	3/174	62/18493	0.0206452	0.383921	0.364419	CD34/CAV1/DDAH2	3
GO:0048645	animal organ formation	3/174	62/18493	0.0206452	0.383921	0.364419	FOLR1/DKK1/FGF1	3
GO:0006023	aminoglycan biosynthetic process	4/174	111/18493	0.0208298	0.383921	0.364419	B4GALT1/UGDH/B3GNT8/SDC4	4
GO:0035601	protein deacylation	4/174	111/18493	0.0208298	0.383921	0.364419	HMG20B/NACC2/SDR16C5/MAPK8	4
GO:0006022	aminoglycan metabolic process	5/174	167/18493	0.0209606	0.383921	0.364419	B4GALT1/UGDH/ITIH1/B3GNT8/SDC4	5
GO:0061458	reproductive system development	9/174	431/18493	0.0210514	0.383921	0.364419	LIF/REN/SOX9/PTPRN/LHX9/TCF21/FOXA1/ALOX15B/RETN	9
GO:0061437	renal system vasculature development	2/174	24/18493	0.0212103	0.383921	0.364419	CD34/TCF21	2
GO:0061440	kidney vasculature development	2/174	24/18493	0.0212103	0.383921	0.364419	CD34/TCF21	2
GO:0090103	cochlea morphogenesis	2/174	24/18493	0.0212103	0.383921	0.364419	SOX9/GRHL3	2
GO:0098732	macromolecule deacylation	4/174	112/18493	0.0214474	0.385624	0.366036	HMG20B/NACC2/SDR16C5/MAPK8	4
GO:0030324	lung development	5/174	169/18493	0.0219356	0.391791	0.371889	LIF/SOX9/TCF21/FOXA1/FGF1	5
GO:0006312	mitotic recombination	2/174	25/18493	0.0229141	0.40328	0.382795	RAD52/RAD54B	2
GO:1903409	reactive oxygen species biosynthetic process	4/174	115/18493	0.0233671	0.40328	0.382795	CD34/CAV1/DUOX2/DDAH2	4
GO:0030323	respiratory tube development	5/174	173/18493	0.0239732	0.40328	0.382795	LIF/SOX9/TCF21/FOXA1/FGF1	5
GO:0030858	positive regulation of epithelial cell differentiation	3/174	66/18493	0.024312	0.40328	0.382795	LIF/SOX9/ALOX15B	3
GO:2000243	positive regulation of reproductive process	3/174	66/18493	0.024312	0.40328	0.382795	SOX9/MAPK15/RETN	3
GO:0060828	regulation of canonical Wnt signaling pathway	6/174	236/18493	0.0244049	0.40328	0.382795	FOLR1/TNKS/CAV1/SOX9/DKK1/JRK	6
GO:0009314	response to radiation	9/174	443/18493	0.0245884	0.40328	0.382795	HMGA2/DDB1/RAD1/ZBTB1/GNGT2/MAPK8/IVL/IMPACT/NETO1	9
GO:0031063	regulation of histone deacetylation	2/174	26/18493	0.0246723	0.40328	0.382795	SDR16C5/MAPK8	2
GO:0033137	negative regulation of peptidyl-serine phosphorylation	2/174	26/18493	0.0246723	0.40328	0.382795	CAV1/DKK1	2
GO:0048843	negative regulation of axon extension involved in axon guidance	2/174	26/18493	0.0246723	0.40328	0.382795	SEMA7A/SEMA3B	2
GO:0060740	prostate gland epithelium morphogenesis	2/174	26/18493	0.0246723	0.40328	0.382795	SOX9/FOXA1	2
GO:0061217	regulation of mesonephros development	2/174	26/18493	0.0246723	0.40328	0.382795	SOX9/HOXB7	2
GO:0072273	metanephric nephron morphogenesis	2/174	26/18493	0.0246723	0.40328	0.382795	LIF/SOX9	2
GO:1904353	regulation of telomere capping	2/174	26/18493	0.0246723	0.40328	0.382795	TNKS/MAPK15	2
GO:0048207	vesicle targeting, rough ER to cis-Golgi	3/174	67/18493	0.0252801	0.408266	0.387527	FOLR1/MAPK15/MCFD2	3
GO:0048208	COPII vesicle coating	3/174	67/18493	0.0252801	0.408266	0.387527	FOLR1/MAPK15/MCFD2	3
GO:0051271	negative regulation of cellular component movement	8/174	374/18493	0.0254677	0.408848	0.38808	SRGAP1/MAPK15/SEMA7A/ALOX15B/FRMD5/SEMA3B/EVL/CCL25	8
GO:0042326	negative regulation of phosphorylation	9/174	448/18493	0.0261806	0.415273	0.394178	LIF/CAV1/FOXA2/LMO3/DKK1/GRB10/PRKAR1A/FAM129A/IMPACT	9
GO:0031670	cellular response to nutrient	3/174	68/18493	0.0262687	0.415273	0.394178	FOLR1/TNKS/FOXA2	3
GO:0060914	heart formation	2/174	27/18493	0.0264838	0.415273	0.394178	FOLR1/DKK1	2
GO:0072207	metanephric epithelium development	2/174	27/18493	0.0264838	0.415273	0.394178	LIF/SOX9	2
GO:0009416	response to light stimulus	7/174	308/18493	0.0268033	0.417853	0.396627	DDB1/ZBTB1/GNGT2/MAPK8/IVL/IMPACT/NETO1	7
GO:0030111	regulation of Wnt signaling pathway	7/174	311/18493	0.028052	0.42561	0.403991	FOLR1/TNKS/CAV1/SOX9/DKK1/GRB10/JRK	7
GO:0019318	hexose metabolic process	6/174	244/18493	0.0281232	0.42561	0.403991	B4GALT1/FOXA2/C1QTNF2/MAN2B1/GALE/GALK1	6
GO:0051101	regulation of DNA binding	4/174	122/18493	0.0282421	0.42561	0.403991	LIF/HMGA2/TNKS/MAPK8	4
GO:0001702	gastrulation with mouth forming second	2/174	28/18493	0.0283475	0.42561	0.403991	FOXA2/UGDH	2
GO:0060512	prostate gland morphogenesis	2/174	28/18493	0.0283475	0.42561	0.403991	SOX9/FOXA1	2
GO:1902668	negative regulation of axon guidance	2/174	28/18493	0.0283475	0.42561	0.403991	SEMA7A/SEMA3B	2
GO:0007369	gastrulation	5/174	181/18493	0.0284056	0.42561	0.403991	HMGA2/FOXA2/UGDH/DKK1/PRKAR1A	5
GO:0001667	ameboidal-type cell migration	9/174	456/18493	0.0288782	0.430301	0.408443	FOLR1/SOX9/SEMA7A/SEMA3B/EVL/TNS1/PTP4A3/FGF1/SDC4	9
GO:0006901	vesicle coating	3/174	71/18493	0.0293574	0.435038	0.412939	FOLR1/MAPK15/MCFD2	3
GO:0001838	embryonic epithelial tube formation	4/174	124/18493	0.0297378	0.436509	0.414336	FOLR1/SOX9/GRHL3/SDC4	4
GO:0040013	negative regulation of locomotion	8/174	386/18493	0.0299445	0.436509	0.414336	SRGAP1/MAPK15/SEMA7A/ALOX15B/FRMD5/SEMA3B/EVL/CCL25	8
GO:0060441	epithelial tube branching involved in lung morphogenesis	2/174	29/18493	0.0302622	0.436509	0.414336	SOX9/FOXA1	2
GO:1900027	regulation of ruffle assembly	2/174	29/18493	0.0302622	0.436509	0.414336	CAV1/EVL	2
GO:0001707	mesoderm formation	3/174	72/18493	0.0304278	0.436509	0.414336	HMGA2/DKK1/PRKAR1A	3
GO:0090114	COPII-coated vesicle budding	3/174	72/18493	0.0304278	0.436509	0.414336	FOLR1/MAPK15/MCFD2	3
GO:0051321	meiotic cell cycle	6/174	249/18493	0.0306276	0.437051	0.41485	LIF/RAD1/MAPK15/BRDT/PRKAR1A/RAD54B	6
GO:0016055	Wnt signaling pathway	9/174	463/18493	0.0313942	0.441197	0.418785	DDB1/FOLR1/TNKS/CAV1/SOX9/DKK1/GRB10/GRHL3/JRK	9
GO:0071478	cellular response to radiation	5/174	186/18493	0.0314232	0.441197	0.418785	HMGA2/DDB1/RAD1/ZBTB1/IMPACT	5
GO:0006809	nitric oxide biosynthetic process	3/174	73/18493	0.0315186	0.441197	0.418785	CD34/CAV1/DDAH2	3
GO:0198738	cell-cell signaling by wnt	9/174	465/18493	0.0321404	0.441197	0.418785	DDB1/FOLR1/TNKS/CAV1/SOX9/DKK1/GRB10/GRHL3/JRK	9
GO:0010719	negative regulation of epithelial to mesenchymal transition	2/174	30/18493	0.0322268	0.441197	0.418785	FOXA2/FOXA1	2
GO:0050482	arachidonic acid secretion	2/174	30/18493	0.0322268	0.441197	0.418785	PLA2G12B/PLA2G5	2
GO:0071709	membrane assembly	2/174	30/18493	0.0322268	0.441197	0.418785	CAV1/RFTN1	2
GO:1903963	arachidonate transport	2/174	30/18493	0.0322268	0.441197	0.418785	PLA2G12B/PLA2G5	2
GO:0007492	endoderm development	3/174	74/18493	0.0326297	0.442223	0.419759	HMGA2/LAMC1/DKK1	3
GO:0048332	mesoderm morphogenesis	3/174	74/18493	0.0326297	0.442223	0.419759	HMGA2/DKK1/PRKAR1A	3
GO:0030177	positive regulation of Wnt signaling pathway	4/174	128/18493	0.032868	0.443225	0.420711	TNKS/CAV1/DKK1/JRK	4
GO:0031032	actomyosin structure organization	5/174	189/18493	0.0333267	0.447175	0.424459	FRMD5/EVL/PRKAR1A/SDC4/CNN2	5
GO:0048199	vesicle targeting, to, from or within Golgi	3/174	75/18493	0.0337611	0.448281	0.42551	FOLR1/MAPK15/MCFD2	3
GO:0032496	response to lipopolysaccharide	7/174	324/18493	0.0339196	0.448281	0.42551	REN/FASLG/LTA/MGST2/CSF2RB/MAPK8/TNIP3	7
GO:0003401	axis elongation	2/174	31/18493	0.0342403	0.448281	0.42551	SOX9/FGF1	2
GO:0006691	leukotriene metabolic process	2/174	31/18493	0.0342403	0.448281	0.42551	MGST2/PLA2G5	2
GO:0045742	positive regulation of epidermal growth factor receptor signaling pathway	2/174	31/18493	0.0342403	0.448281	0.42551	FASLG/PDE6H	2
GO:0072175	epithelial tube formation	4/174	131/18493	0.0353375	0.452837	0.429834	FOLR1/SOX9/GRHL3/SDC4	4
GO:0043406	positive regulation of MAP kinase activity	6/174	258/18493	0.0354951	0.452837	0.429834	C1QTNF2/PDE6H/DKK1/FGF1/TPD52L1/MAP3K6	6
GO:0071496	cellular response to external stimulus	7/174	328/18493	0.0358779	0.452837	0.429834	FOLR1/TNKS/SOX9/FOXA2/MAPK8/CNN2/IMPACT	7
GO:0030193	regulation of blood coagulation	3/174	77/18493	0.0360844	0.452837	0.429834	CD34/CAV1/FOXA2	3
GO:0046209	nitric oxide metabolic process	3/174	77/18493	0.0360844	0.452837	0.429834	CD34/CAV1/DDAH2	3
GO:1900046	regulation of hemostasis	3/174	77/18493	0.0360844	0.452837	0.429834	CD34/CAV1/FOXA2	3
GO:0048841	regulation of axon extension involved in axon guidance	2/174	32/18493	0.0363014	0.452837	0.429834	SEMA7A/SEMA3B	2
GO:1901890	positive regulation of cell junction assembly	2/174	32/18493	0.0363014	0.452837	0.429834	CAV1/SDC4	2
GO:0045926	negative regulation of growth	6/174	260/18493	0.0366407	0.452837	0.429834	OSGIN1/LTA/SEMA7A/TP53TG5/ALOX15B/SEMA3B	6
GO:0060541	respiratory system development	5/174	194/18493	0.0366561	0.452837	0.429834	LIF/SOX9/TCF21/FOXA1/FGF1	5
GO:0008344	adult locomotory behavior	3/174	78/18493	0.0372761	0.452837	0.429834	FOXA2/GRIN2D/LGI4	3
GO:0009064	glutamine family amino acid metabolic process	3/174	78/18493	0.0372761	0.452837	0.429834	CAD/DDAH2/HAL	3
GO:0034644	cellular response to UV	3/174	78/18493	0.0372761	0.452837	0.429834	DDB1/ZBTB1/IMPACT	3
GO:0071260	cellular response to mechanical stimulus	3/174	78/18493	0.0372761	0.452837	0.429834	SOX9/MAPK8/CNN2	3
GO:0006414	translational elongation	4/174	134/18493	0.037912	0.452837	0.429834	MRPS27/MRPS17/MRPL43/MRPL49	4
GO:0003338	metanephros morphogenesis	2/174	33/18493	0.0384092	0.452837	0.429834	LIF/SOX9	2
GO:0007340	acrosome reaction	2/174	33/18493	0.0384092	0.452837	0.429834	B4GALT1/TNP2	2
GO:0010092	specification of animal organ identity	2/174	33/18493	0.0384092	0.452837	0.429834	DKK1/FGF1	2
GO:1901186	positive regulation of ERBB signaling pathway	2/174	33/18493	0.0384092	0.452837	0.429834	FASLG/PDE6H	2
GO:1903427	negative regulation of reactive oxygen species biosynthetic process	2/174	33/18493	0.0384092	0.452837	0.429834	CD34/CAV1	2
GO:0030279	negative regulation of ossification	3/174	79/18493	0.0384879	0.452837	0.429834	SOX9/DKK1/RANBP3L	3
GO:0006575	cellular modified amino acid metabolic process	5/174	197/18493	0.0387486	0.452837	0.429834	FOLR1/DUOX2/MGST2/PLA2G5/PLOD2	5
GO:0001837	epithelial to mesenchymal transition	4/174	135/18493	0.0387935	0.452837	0.429834	HMGA2/SOX9/FOXA2/FOXA1	4
GO:0008584	male gonad development	4/174	135/18493	0.0387935	0.452837	0.429834	REN/SOX9/LHX9/TCF21	4
GO:0032543	mitochondrial translation	4/174	135/18493	0.0387935	0.452837	0.429834	MRPS27/MRPS17/MRPL43/MRPL49	4
GO:0007596	blood coagulation	7/174	334/18493	0.0389537	0.452837	0.429834	CD34/CAV1/P2RX6/FOXA2/HMG20B/PRKAR1A/COL1A2	7
GO:0043405	regulation of MAP kinase activity	7/174	335/18493	0.0394827	0.455823	0.432668	CAV1/C1QTNF2/PDE6H/DKK1/FGF1/TPD52L1/MAP3K6	7
GO:0046546	development of primary male sexual characteristics	4/174	136/18493	0.0396866	0.455823	0.432668	REN/SOX9/LHX9/TCF21	4
GO:0048194	Golgi vesicle budding	3/174	80/18493	0.0397197	0.455823	0.432668	FOLR1/MAPK15/MCFD2	3
GO:0016049	cell growth	9/174	485/18493	0.0402904	0.455823	0.432668	OSGIN1/SOX9/LAMTOR1/CLSTN3/SEMA7A/TP53TG5/SEMA3B/DCLK1/IMPACT	9
GO:0002237	response to molecule of bacterial origin	7/174	337/18493	0.0405547	0.455823	0.432668	REN/FASLG/LTA/MGST2/CSF2RB/MAPK8/TNIP3	7
GO:0032212	positive regulation of telomere maintenance via telomerase	2/174	34/18493	0.0405627	0.455823	0.432668	TNKS/MAPK15	2
GO:0048333	mesodermal cell differentiation	2/174	34/18493	0.0405627	0.455823	0.432668	HMGA2/DKK1	2
GO:0070266	necroptotic process	2/174	34/18493	0.0405627	0.455823	0.432668	CAV1/FASLG	2
GO:0043588	skin development	8/174	412/18493	0.0414433	0.462048	0.438577	SOX9/KRT39/DKK1/FOXQ1/GRHL3/ALOX15B/IVL/COL1A2	8
GO:0007548	sex differentiation	6/174	268/18493	0.0414593	0.462048	0.438577	REN/SOX9/PTPRN/LHX9/TCF21/RETN	6
GO:0007599	hemostasis	7/174	339/18493	0.0416455	0.462214	0.438735	CD34/CAV1/P2RX6/FOXA2/HMG20B/PRKAR1A/COL1A2	7
GO:0050817	coagulation	7/174	340/18493	0.042198	0.465013	0.441392	CD34/CAV1/P2RX6/FOXA2/HMG20B/PRKAR1A/COL1A2	7
GO:0050818	regulation of coagulation	3/174	82/18493	0.0422426	0.465013	0.441392	CD34/CAV1/FOXA2	3
GO:0070371	ERK1 and ERK2 cascade	7/174	341/18493	0.0427553	0.465022	0.441401	LIF/SOX9/PHB2/LMO3/SEMA7A/CCL25/PLA2G5	7
GO:0044091	membrane biogenesis	2/174	35/18493	0.0427607	0.465022	0.441401	CAV1/RFTN1	2
GO:0060428	lung epithelium development	2/174	35/18493	0.0427607	0.465022	0.441401	SOX9/FOXA1	2
GO:0050679	positive regulation of epithelial cell proliferation	5/174	203/18493	0.0431492	0.467363	0.443623	B4GALT1/SOX9/PTPRN/LAMC1/FGF1	5
GO:0000280	nuclear division	8/174	416/18493	0.0434409	0.46777	0.444008	LIF/TNKS/RAD1/PHB2/MAPK15/BRDT/PRKAR1A/RAD54B	8
GO:0034637	cellular carbohydrate biosynthetic process	3/174	83/18493	0.0435336	0.46777	0.444008	B4GALT1/C1QTNF2/B3GNT8	3
GO:0033144	negative regulation of intracellular steroid hormone receptor signaling pathway	2/174	36/18493	0.0450023	0.479728	0.455359	TCF21/PHB2	2
GO:0051973	positive regulation of telomerase activity	2/174	36/18493	0.0450023	0.479728	0.455359	TNKS/MAPK15	2
GO:0030518	intracellular steroid hormone receptor signaling pathway	4/174	142/18493	0.0452912	0.480907	0.456478	TCF21/PHB2/FOXA1/LMO3	4
GO:0045445	myoblast differentiation	3/174	85/18493	0.0461743	0.488362	0.463554	SOX9/MBNL1/RANBP3L	3
GO:0009225	nucleotide-sugar metabolic process	2/174	37/18493	0.0472864	0.492399	0.467387	GNPDA1/UGDH	2
GO:0048846	axon extension involved in axon guidance	2/174	37/18493	0.0472864	0.492399	0.467387	SEMA7A/SEMA3B	2
GO:1902284	neuron projection extension involved in neuron projection guidance	2/174	37/18493	0.0472864	0.492399	0.467387	SEMA7A/SEMA3B	2
GO:1904358	positive regulation of telomere maintenance via telomere lengthening	2/174	37/18493	0.0472864	0.492399	0.467387	TNKS/MAPK15	2
GO:0006835	dicarboxylic acid transport	3/174	86/18493	0.0475238	0.492968	0.467927	FOLR1/HRH3/ABCC2	3
GO:0035148	tube formation	4/174	145/18493	0.0482511	0.498594	0.473267	FOLR1/SOX9/GRHL3/SDC4	4
GO:0001942	hair follicle development	3/174	87/18493	0.0488926	0.503296	0.47773	SOX9/DKK1/FOXQ1	3
GO:0000060	protein import into nucleus, translocation	2/174	38/18493	0.0496121	0.50492	0.479272	PHB2/TNPO1	2
GO:0003156	regulation of animal organ formation	2/174	38/18493	0.0496121	0.50492	0.479272	DKK1/FGF1	2
GO:0042769	DNA damage response, detection of DNA damage	2/174	38/18493	0.0496121	0.50492	0.479272	HMGA2/DDB1	2
CC
ID	Description	GeneRatio	BgRatio	pvalue	p.adjust	qvalue	geneID	Count
GO:0000313	organellar ribosome	4/191	87/19659	0.0102734	0.610477	0.609773	MRPS27/MRPS17/MRPL43/MRPL49	4
GO:0005761	mitochondrial ribosome	4/191	87/19659	0.0102734	0.610477	0.609773	MRPS27/MRPS17/MRPL43/MRPL49	4
GO:0044853	plasma membrane raft	4/191	102/19659	0.017545	0.610477	0.609773	CAV1/MLC1/FASLG/PRKAR1A	4
GO:0099634	postsynaptic specialization membrane	4/191	102/19659	0.017545	0.610477	0.609773	P2RX6/GRIN2D/CLSTN3/NETO1	4
GO:0045121	membrane raft	7/191	304/19659	0.0293878	0.610477	0.609773	CAV1/MLC1/RFTN1/FASLG/LAMTOR1/PRKAR1A/SDC4	7
GO:0098857	membrane microdomain	7/191	305/19659	0.0298407	0.610477	0.609773	CAV1/MLC1/RFTN1/FASLG/LAMTOR1/PRKAR1A/SDC4	7
GO:0000314	organellar small ribosomal subunit	2/191	28/19659	0.0300798	0.610477	0.609773	MRPS27/MRPS17	2
GO:0005763	mitochondrial small ribosomal subunit	2/191	28/19659	0.0300798	0.610477	0.609773	MRPS27/MRPS17	2
GO:0098589	membrane region	7/191	316/19659	0.0351367	0.610477	0.609773	CAV1/MLC1/RFTN1/FASLG/LAMTOR1/PRKAR1A/SDC4	7
GO:0099060	integral component of postsynaptic specialization membrane	3/191	74/19659	0.0353976	0.610477	0.609773	P2RX6/CLSTN3/NETO1	3
GO:0098839	postsynaptic density membrane	3/191	75/19659	0.0366169	0.610477	0.609773	GRIN2D/CLSTN3/NETO1	3
GO:0005901	caveola	3/191	77/19659	0.0391194	0.610477	0.609773	CAV1/MLC1/FASLG	3
GO:0098948	intrinsic component of postsynaptic specialization membrane	3/191	77/19659	0.0391194	0.610477	0.609773	P2RX6/CLSTN3/NETO1	3
GO:0062023	collagen-containing extracellular matrix	7/191	332/19659	0.0438992	0.610477	0.609773	LAMC1/ITIH1/DPT/AZGP1/COL13A1/THBS2/COL1A2	7
MF
ID	Description	GeneRatio	BgRatio	pvalue	p.adjust	qvalue	geneID	Count
GO:0030674	protein binding, bridging	7/178	168/17632	0.00160625	0.444794	0.430139	DDB1/CAV1/GRB10/ARHGAP1/SH2D3C/IVL/COL1A2	7
GO:0005164	tumor necrosis factor receptor binding	3/178	31/17632	0.00369404	0.444794	0.430139	FASLG/LTA/TRAF1	3
GO:0060090	molecular adaptor activity	7/178	196/17632	0.00380778	0.444794	0.430139	DDB1/CAV1/GRB10/ARHGAP1/SH2D3C/IVL/COL1A2	7
GO:0034236	protein kinase A catalytic subunit binding	2/178	13/17632	0.00734745	0.444794	0.430139	SOX9/PRKAR1A	2
GO:0001078	proximal promoter DNA-binding transcription repressor activity, RNA polymerase II-specific	6/178	169/17632	0.00743872	0.444794	0.430139	HMGA2/TCF21/NACC2/HES2/FOXQ1/KLF17	6
GO:0004707	MAP kinase activity	2/178	14/17632	0.00851548	0.444794	0.430139	MAPK15/MAPK8	2
GO:0017124	SH3 domain binding	5/178	127/17632	0.00937073	0.444794	0.430139	MAPK15/ESPN/ARHGAP1/EVL/ABI3	5
GO:0032813	tumor necrosis factor receptor superfamily binding	3/178	46/17632	0.0111729	0.444794	0.430139	FASLG/LTA/TRAF1	3
GO:1901681	sulfur compound binding	7/178	242/17632	0.0115982	0.444794	0.430139	CD34/COL13A1/PCOLCE2/FGF1/THBS2/PCCA/PLA2G5	7
GO:0019842	vitamin binding	5/178	139/17632	0.013466	0.444794	0.430139	MARC1/FOLR1/RBP5/PCCA/PLOD2	5
GO:0038191	neuropilin binding	2/178	19/17632	0.015482	0.444794	0.430139	SEMA7A/SEMA3B	2
GO:0000982	transcription factor activity, RNA polymerase II proximal promoter sequence-specific DNA binding	10/178	447/17632	0.0155571	0.444794	0.430139	HMGA2/SOX9/HOXB7/BATF/TCF21/FOXA1/NACC2/HES2/FOXQ1/KLF17	10
GO:0047555	3',5'-cyclic-GMP phosphodiesterase activity	2/178	20/17632	0.0170893	0.444794	0.430139	PDE6H/PRKAR1A	2
GO:0005070	SH3/SH2 adaptor activity	3/178	54/17632	0.0172199	0.444794	0.430139	GRB10/ARHGAP1/SH2D3C	3
GO:0043022	ribosome binding	3/178	55/17632	0.0180811	0.444794	0.430139	GUF1/MRPS27/IMPACT	3
GO:0005201	extracellular matrix structural constituent	5/178	155/17632	0.0205987	0.475057	0.459405	LAMC1/DPT/COL13A1/THBS2/COL1A2	5
GO:0030215	semaphorin receptor binding	2/178	23/17632	0.0223113	0.482299	0.466408	SEMA7A/SEMA3B	2
GO:0048018	receptor ligand activity	10/178	478/17632	0.0235268	0.482299	0.466408	LIF/OSGIN1/FASLG/LTA/DKK1/SEMA7A/SEMA3B/FGF1/CCL25/RETN	10
GO:0008201	heparin binding	5/178	163/17632	0.0249443	0.484444	0.468483	COL13A1/PCOLCE2/FGF1/THBS2/PLA2G5	5
GO:0045499	chemorepellent activity	2/178	27/17632	0.0301525	0.541092	0.523264	SEMA7A/SEMA3B	2
GO:0004114	3',5'-cyclic-nucleotide phosphodiesterase activity	2/178	28/17632	0.0322602	0.541092	0.523264	PDE6H/PRKAR1A	2
GO:0043425	bHLH transcription factor binding	2/178	28/17632	0.0322602	0.541092	0.523264	SOX9/TCF21	2
GO:0004112	cyclic-nucleotide phosphodiesterase activity	2/178	29/17632	0.0344241	0.552282	0.534086	PDE6H/PRKAR1A	2
GO:0035250	UDP-galactosyltransferase activity	2/178	30/17632	0.0366429	0.563384	0.544822	B4GALT1/B3GNT8	2
GO:0005178	integrin binding	4/178	126/17632	0.0389194	0.57445	0.555523	SEMA7A/FRMD5/FGF1/ICAM4	4
GO:0031406	carboxylic acid binding	5/178	192/17632	0.0454238	0.586398	0.567077	FOLR1/CAD/DDAH2/PCCA/PLOD2	5
GO:0035591	signaling adaptor activity	3/178	80/17632	0.0472492	0.586398	0.567077	GRB10/ARHGAP1/SH2D3C	3
GO:0046332	SMAD binding	3/178	80/17632	0.0472492	0.586398	0.567077	HMGA2/RANBP3L/COL1A2	3
GO:0005085	guanyl-nucleotide exchange factor activity	7/178	327/17632	0.0484794	0.586398	0.567077	PSD3/LAMTOR1/GRIN2D/CSF2RB/BCAR3/FGF1/SH2D3C	7
GO:0004623	phospholipase A2 activity	2/178	35/17632	0.0485146	0.586398	0.567077	PLA2G12B/PLA2G5	2
KEGG
ID	Description	GeneRatio	BgRatio	pvalue	p.adjust	qvalue	geneID	Count
hsa00520	Amino sugar and nucleotide sugar metabolism	4/76	48/8019	0.00105721	0.192413	0.18696	GNPDA1/UGDH/GALE/GALK1	4
hsa00052	Galactose metabolism	3/76	31/8019	0.00303887	0.276537	0.2687	B4GALT1/GALE/GALK1	3
hsa04940	Type I diabetes mellitus	3/76	43/8019	0.00769244	0.433742	0.42145	PTPRN/FASLG/LTA	3
hsa04512	ECM-receptor interaction	4/76	88/8019	0.00953279	0.433742	0.42145	LAMC1/THBS2/SDC4/COL1A2	4
hsa04668	TNF signaling pathway	4/76	112/8019	0.0214352	0.525537	0.510644	LIF/LTA/MAPK8/TRAF1	4
hsa00590	Arachidonic acid metabolism	3/76	63/8019	0.0216383	0.525537	0.510644	ALOX15B/PLA2G12B/PLA2G5	3
hsa04014	Ras signaling pathway	6/76	232/8019	0.0223205	0.525537	0.510644	FASLG/GNGT2/MAPK8/FGF1/PLA2G12B/PLA2G5	6
hsa00592	alpha-Linolenic acid metabolism	2/76	25/8019	0.0231005	0.525537	0.510644	PLA2G12B/PLA2G5	2
hsa00591	Linoleic acid metabolism	2/76	29/8019	0.0305132	0.552993	0.537321	PLA2G12B/PLA2G5	2
hsa01524	Platinum drug resistance	3/76	73/8019	0.0316999	0.552993	0.537321	FASLG/MGST2/ABCC2	3
hsa01523	Antifolate resistance	2/76	31/8019	0.0345268	0.552993	0.537321	FOLR1/ABCC2	2
hsa04210	Apoptosis	4/76	136/8019	0.0397693	0.552993	0.537321	FASLG/CSF2RB/MAPK8/TRAF1	4
hsa04510	Focal adhesion	5/76	199/8019	0.0400483	0.552993	0.537321	CAV1/LAMC1/MAPK8/THBS2/COL1A2	5
hsa05418	Fluid shear stress and atherosclerosis	4/76	139/8019	0.0425379	0.552993	0.537321	CAV1/MGST2/MAPK8/SDC4	4

## Sheet: Table S5
Cluster 1
None
Cluster 2
gene	conMean	treatMean	logFC	pValue	fdr
cg04770504	0.0866773	0.277911	1.6809	7.55841e-10	3.09895e-08
cg10605520	0.231295	0.486714	1.07334	3.69357e-13	7.57181e-11
cg19219437	0.0781623	0.195858	1.32526	6.19849e-05	0.000675331
cg21652958	0.208323	0.427736	1.0379	4.86855e-12	2.49513e-10
cg22085335	0.0599511	0.181004	1.59416	1.0469e-06	2.14614e-05
Cluster 3
gene	conMean	treatMean	logFC	pValue	fdr
cg04770504	0.119435	0.0414446	-1.52697	0.000654936	0.00167827
cg21652958	0.248902	0.121482	-1.03483	5.47588e-06	2.49457e-05
cg22085335	0.080284	0.0360161	-1.15647	0.000874782	0.00218695
cg25182523	0.46472	0.215895	-1.10603	4.37059e-11	3.71588e-09
Cluster 4
None
Cluster 5
gene	conMean	treatMean	logFC	pValue	fdr
cg04770504	0.127608	0.0346344	-1.88144	0.000423514	0.00723503
Cluster 6
gene	conMean	treatMean	logFC	pValue	fdr
cg01468868	0.156442	0.334332	1.09565	1.87915e-05	7.7045e-05
cg07200280	0.0630341	0.181295	1.52413	3.31828e-07	2.46112e-06
cg14847688	0.0280395	0.155213	2.46871	0.000168659	0.00054881
cg19224164	0.190428	0.408885	1.10245	6.17131e-13	4.60576e-11
cg20557104	0.178074	0.422945	1.248	2.21393e-08	2.52142e-07
cg22085335	0.0821624	0.0374978	-1.13167	0.000829026	0.00220715
cg25300386	0.12366	0.281369	1.18608	5.53597e-06	2.46712e-05
Cluster 7
None
